# Supplementary material for: 4-Eth­oxy­anilinium bromide
Source: Acta Crystallogr Sect E Struct Rep Online. 2010 Nov 27;66(Pt 12):o3348. doi: 10.1107/S1600536810048713 (PMC3011415; doi:10.1107/S1600536810048713)
Supplement: Supplementary file 2 [file e-66-o3348-Isup2.hkl]

# 
# h,k,l, Fc-squared, Fo-squared, sigma(Fo-squared) and status flag 
# 
data_I
_shelx_title ' f                               P21/c' 
_shelx_refln_list_code          4 
_shelx_F_calc_maximum      193.22 
_exptl_crystal_F_000       439.92 
_reflns_d_resolution_high  0.7701 
 
loop_ 
 _symmetry_equiv_pos_as_xyz 
 'x, y, z' 
 '-x, y+1/2, -z+1/2' 
 '-x, -y, -z' 
 'x, -y-1/2, z-1/2' 
 
_cell_length_a    11.8420 
_cell_length_b     6.5263 
_cell_length_c    12.4880 
_cell_angle_alpha  90.000 
_cell_angle_beta   96.440 
_cell_angle_gamma  90.000 
 
_shelx_F_squared_multiplier     1.000 
 
loop_ 
 _refln_index_h 
 _refln_index_k 
 _refln_index_l 
 _refln_F_squared_calc 
 _refln_F_squared_meas 
 _refln_F_squared_sigma 
 _refln_observed_status 
   2   0   0     9088.55     9968.68    288.17 o 
   3   0   0    15649.12    15684.75   1183.17 o 
   4   0   0    10059.72    12734.74    683.13 o 
   5   0   0     9800.14    12466.22    324.78 o 
   6   0   0      124.35       77.05     11.17 o 
   7   0   0     2230.04     2471.56     79.59 o 
   8   0   0     2143.06     2355.91     83.50 o 
   9   0   0      817.44      940.34     45.55 o 
  10   0   0      238.99      250.00     25.54 o 
  11   0   0     1094.40     1198.33     65.93 o 
  12   0   0       46.07       67.89     17.35 o 
  13   0   0       83.72       98.87     21.53 o 
  14   0   0       23.53       55.02     28.29 o 
  15   0   0       10.08      -12.07     36.75 o 
   1   1   0     1724.88     1862.22     22.98 o 
   2   1   0        2.61       23.10      2.80 o 
   3   1   0      184.90      243.15      4.96 o 
   4   1   0      320.05      390.45     23.92 o 
   5   1   0      866.12     1017.17     45.72 o 
   6   1   0      244.79      228.51     10.24 o 
   7   1   0     2378.20     2688.33     59.60 o 
   8   1   0     1206.50     1284.03     42.22 o 
   9   1   0     1559.37     1821.15     60.77 o 
  10   1   0      743.20      828.87     37.75 o 
  11   1   0      390.70      419.96     26.71 o 
  12   1   0      286.05      322.03     25.22 o 
  13   1   0      189.84      224.85     29.31 o 
  14   1   0      110.32      112.92     31.71 o 
  15   1   0       25.80       18.16     28.64 o 
   0   2   0    22233.08    22014.82    384.16 o 
   1   2   0    12107.16    11859.84    321.03 o 
   2   2   0    16643.04    16481.64    164.06 o 
   3   2   0     3402.68     3667.06     57.63 o 
   4   2   0     7639.39     8321.93    106.11 o 
   5   2   0     3701.15     4056.15     98.34 o 
   6   2   0     1870.07     1895.72     53.11 o 
   7   2   0     1726.15     1863.97     64.99 o 
   8   2   0      234.53      203.91     11.21 o 
   9   2   0     1984.51     2000.81    103.20 o 
  10   2   0      241.20      193.26     16.66 o 
  11   2   0      363.24      373.70     37.65 o 
  12   2   0       81.83      107.86     24.30 o 
  13   2   0       56.83       60.05     21.41 o 
  14   2   0       41.03       16.17     16.70 o 
   1   3   0       48.49       55.29      4.19 o 
   2   3   0      123.43      184.02      6.30 o 
   3   3   0      313.67      301.12      9.55 o 
   4   3   0      308.61      316.17     12.80 o 
   5   3   0      866.40      939.28     25.51 o 
   6   3   0      317.71      310.42     14.78 o 
   7   3   0      687.35      718.09     27.40 o 
   8   3   0     1172.21     1233.51     88.00 o 
   9   3   0      936.85     1051.04     61.66 o 
  10   3   0      292.06      323.12     32.80 o 
  11   3   0      294.22      322.10     37.89 o 
  12   3   0      164.40      216.18     34.78 o 
  13   3   0      139.33      192.46     34.95 o 
  14   3   0       64.71       90.84     29.66 o 
   0   4   0     4256.89     4546.89    113.99 o 
   1   4   0     4285.65     4772.75     83.51 o 
   2   4   0     6648.78     8039.99    141.11 o 
   3   4   0     1001.36      927.46     26.13 o 
   4   4   0     2405.79     2643.82    101.79 o 
   5   4   0     1871.27     2004.76     56.02 o 
   6   4   0     1226.90     1157.19     36.71 o 
   7   4   0      790.84      794.37     30.63 o 
   8   4   0       18.83        9.14     14.28 o 
   9   4   0      994.65     1152.46     70.74 o 
  10   4   0      251.05      251.26     33.45 o 
  11   4   0       72.14       77.11     23.78 o 
  12   4   0       17.44       38.12     21.57 o 
  13   4   0       35.00       58.02     25.77 o 
   1   5   0        5.32       14.61      5.62 o 
   2   5   0        3.77       19.84      5.57 o 
   3   5   0      178.24      185.97     16.13 o 
   4   5   0      174.44      204.13     19.76 o 
   5   5   0      202.56      205.62     17.73 o 
   6   5   0      231.04      243.48     19.08 o 
   7   5   0      270.19      308.70     29.66 o 
   8   5   0      318.24      360.29     35.03 o 
   9   5   0      424.17      482.37     62.56 o 
  10   5   0      123.26      160.61     28.56 o 
  11   5   0       93.64      141.45     30.65 o 
  12   5   0       75.22       81.25     26.20 o 
   0   6   0     2349.25     2624.95    163.39 o 
   1   6   0      664.26      707.38     30.53 o 
   2   6   0      895.54     1056.94     46.01 o 
   3   6   0      720.34      872.90     58.33 o 
   4   6   0      564.07      653.48     58.88 o 
   5   6   0      533.89      560.65     42.55 o 
   6   6   0      155.89      164.05     23.53 o 
   7   6   0      227.92      210.93     28.22 o 
   8   6   0       99.81       91.59     23.07 o 
   9   6   0       68.85       51.62     21.39 o 
  10   6   0       55.73       79.10     23.93 o 
   1   7   0        8.50       36.13     18.20 o 
   2   7   0       12.54        4.26      9.40 o 
   3   7   0       38.48       39.36     14.38 o 
   4   7   0       49.74       82.85     18.17 o 
   5   7   0       45.61       75.57     20.74 o 
   6   7   0       43.46       48.44     19.52 o 
   7   7   0      121.37      156.59     29.70 o 
   8   7   0       59.19      133.68     46.93 o 
   0   8   0      340.23      423.11    104.87 o 
   1   8   0      140.08      169.43     34.17 o 
   2   8   0      109.68      125.90     35.11 o 
   3   8   0      100.49      122.15     39.16 o 
   4   8   0      128.23      143.07     33.36 o 
   5   8   0       77.19       91.54     24.94 o 
 -15   1   1        1.62       -4.36     19.09 o 
 -14   1   1        3.77        9.46     19.24 o 
 -13   1   1        1.40       -4.53     13.41 o 
 -12   1   1       20.90       38.52     20.18 o 
 -11   1   1        0.15       -5.73      7.83 o 
 -10   1   1        0.20       -3.67      7.18 o 
  -9   1   1      171.37      165.44     14.42 o 
  -8   1   1        2.83       -3.33      4.47 o 
  -7   1   1        0.64        1.06      5.01 o 
  -6   1   1      323.38      337.86     19.63 o 
  -5   1   1        1.16        2.28      2.97 o 
  -4   1   1       49.19       50.28      5.17 o 
  -3   1   1       13.74       19.70      3.92 o 
  -2   1   1       20.32       21.60      1.78 o 
  -1   1   1      396.04      320.89     12.49 o 
   0   1   1      123.49      100.24      3.11 o 
   1   1   1      158.83      148.36      7.67 o 
   2   1   1      117.66      114.36      7.78 o 
   3   1   1       26.91       27.44      2.40 o 
   4   1   1       10.05       10.38      5.68 o 
   5   1   1      133.93      139.46      9.99 o 
   6   1   1        3.21       46.24     15.89 o 
   7   1   1        0.24       -2.51      5.18 o 
   8   1   1       49.74       50.58     10.27 o 
   9   1   1        5.16       36.61      8.49 o 
  10   1   1        0.05        1.52      7.12 o 
  11   1   1        2.76        8.59      9.34 o 
  12   1   1        0.01        5.36     10.69 o 
  13   1   1        0.00       -0.06     11.63 o 
  14   1   1        0.28        7.63     20.82 o 
  15   1   1        0.03      -28.52     30.46 o 
 -14   2   1        0.42       -4.04     14.74 o 
 -13   2   1        1.37       -9.68     14.62 o 
 -12   2   1        4.72        1.24     17.78 o 
 -11   2   1        1.79      -14.14     14.14 o 
 -10   2   1        3.72       12.54     12.28 o 
  -9   2   1       85.12      106.77     12.82 o 
  -8   2   1       29.63       42.03     13.70 o 
  -7   2   1        4.77       30.95     10.84 o 
  -6   2   1        0.50        3.73      2.89 o 
  -5   2   1      145.85      122.93      9.17 o 
  -4   2   1      121.89       92.56      5.11 o 
  -3   2   1       72.19      192.20     19.66 o 
  -2   2   1      211.10      215.20     16.02 o 
  -1   2   1      824.07      807.06     31.29 o 
   0   2   1     3329.88     3520.87    154.41 o 
   1   2   1     1029.87      969.41     48.63 o 
   2   2   1      566.47      510.74     11.65 o 
   3   2   1     1316.95     1224.70     27.60 o 
   4   2   1       55.24       56.89     11.72 o 
   5   2   1      135.56      134.95     11.19 o 
   6   2   1       13.01       24.16      4.35 o 
   7   2   1      452.20      381.39     16.85 o 
   8   2   1      146.24      131.22     10.22 o 
   9   2   1      135.09      143.15     12.95 o 
  10   2   1      171.79      144.62     25.33 o 
  11   2   1       91.47       81.86     14.68 o 
  12   2   1        1.09       -1.08     18.57 o 
  13   2   1        8.40       -2.21     12.91 o 
  14   2   1        2.82       10.03     15.10 o 
 -14   3   1        6.41        3.44     16.90 o 
 -13   3   1       20.72       27.93     20.51 o 
 -12   3   1       34.65       25.13     18.61 o 
 -11   3   1       26.00       24.79     21.07 o 
 -10   3   1       34.86       25.42     15.76 o 
  -9   3   1      148.27      162.65     32.41 o 
  -8   3   1      271.94      276.64     25.43 o 
  -7   3   1       72.85       58.91      6.52 o 
  -6   3   1      232.53      211.36     13.87 o 
  -5   3   1      311.14      299.41      8.69 o 
  -4   3   1      158.25      166.78      6.04 o 
  -3   3   1      351.70      392.82      9.45 o 
  -2   3   1       59.49       55.86      6.56 o 
  -1   3   1      292.96      298.29      9.36 o 
   0   3   1      171.94      204.08      7.31 o 
   1   3   1      176.16      197.45      7.67 o 
   2   3   1      133.03      111.29      4.56 o 
   3   3   1      663.71      748.52     24.05 o 
   4   3   1       25.31       32.03      9.60 o 
   5   3   1      125.16      107.18     12.34 o 
   6   3   1      115.78      122.47     12.39 o 
   7   3   1       11.22       -0.48      8.33 o 
   8   3   1      137.72      118.17     12.11 o 
   9   3   1       26.26       57.21     10.05 o 
  10   3   1        5.06       -5.98     14.38 o 
  11   3   1        7.61       -3.01     13.26 o 
  12   3   1        0.02       -4.07     13.29 o 
  13   3   1        0.01      -14.22     17.45 o 
  14   3   1        0.22       15.83     18.39 o 
 -13   4   1        1.63        4.89     16.69 o 
 -12   4   1        2.70       20.96     29.36 o 
 -11   4   1        1.64       -1.77     12.73 o 
 -10   4   1        1.72       -0.86     13.88 o 
  -9   4   1      141.55      196.89     26.87 o 
  -8   4   1        2.56       12.50     11.91 o 
  -7   4   1       43.41        9.40     10.48 o 
  -6   4   1       31.83       44.03     14.35 o 
  -5   4   1       53.93       48.63      7.11 o 
  -4   4   1      230.40      290.48     20.76 o 
  -3   4   1       10.31       15.83      4.97 o 
  -2   4   1      374.30      374.88     17.17 o 
  -1   4   1      349.91      369.48     13.69 o 
   0   4   1      176.19      165.94      8.77 o 
   1   4   1      699.26      684.81     19.37 o 
   2   4   1      664.98      652.93     32.61 o 
   3   4   1      122.41       93.92     10.03 o 
   4   4   1      448.80      396.37     16.35 o 
   5   4   1      193.31      166.54     16.87 o 
   6   4   1      279.98      237.13     15.24 o 
   7   4   1      114.48      111.14     12.65 o 
   8   4   1       25.31       23.74      9.40 o 
   9   4   1      169.19      155.02     22.89 o 
  10   4   1       39.23       -3.99     11.82 o 
  11   4   1       32.87        4.25     13.95 o 
  12   4   1       50.46       13.51     17.41 o 
  13   4   1        8.92       12.97     17.83 o 
 -12   5   1       16.82      -15.60     21.75 o 
 -11   5   1       58.75       95.61     28.19 o 
 -10   5   1       91.88      106.19     26.13 o 
  -9   5   1       35.22       25.63     24.24 o 
  -8   5   1      293.60      257.27     29.23 o 
  -7   5   1      205.07      188.04     24.88 o 
  -6   5   1      175.96      179.67     21.94 o 
  -5   5   1      202.55      181.13     19.43 o 
  -4   5   1      223.79      200.56     15.01 o 
  -3   5   1      388.43      386.87     28.56 o 
  -2   5   1      140.95      143.74      9.92 o 
  -1   5   1      218.93      246.50     15.02 o 
   0   5   1      122.06      113.27     10.26 o 
   1   5   1      349.91      323.06     16.91 o 
   2   5   1      143.16      121.53      8.83 o 
   3   5   1      272.34      316.72     28.16 o 
   4   5   1       88.94      107.01     12.37 o 
   5   5   1       79.22       44.74     20.98 o 
   6   5   1      128.43      152.81     19.29 o 
   7   5   1       38.27       22.26      9.51 o 
   8   5   1       10.59       17.16     17.17 o 
   9   5   1        1.07       -9.20     12.30 o 
  10   5   1       13.80       42.48     22.10 o 
  11   5   1        2.30       33.04     18.80 o 
  12   5   1        5.28       -9.72     17.46 o 
 -10   6   1        7.27       21.64     19.95 o 
  -9   6   1        8.09        3.30     14.39 o 
  -8   6   1       11.14       22.00     16.19 o 
  -7   6   1       45.40       45.24     17.79 o 
  -6   6   1       10.22       12.51     15.02 o 
  -5   6   1       51.58       82.98     26.42 o 
  -4   6   1       59.04       70.71     18.30 o 
  -3   6   1      114.32      104.79     14.09 o 
  -2   6   1      229.46      227.56     15.14 o 
  -1   6   1       33.35       84.73     10.54 o 
   0   6   1      322.73      314.04     22.68 o 
   1   6   1      430.72      412.82     21.26 o 
   2   6   1      233.75      235.56     18.47 o 
   3   6   1      119.48      102.87     13.68 o 
   4   6   1      205.72      204.58     20.13 o 
   5   6   1      258.05      268.44     22.35 o 
   6   6   1      167.55      182.62     24.71 o 
   7   6   1       31.03       45.56     16.51 o 
   8   6   1       54.85       40.05     17.73 o 
   9   6   1      125.94      110.10     24.86 o 
  10   6   1       28.96        5.62     14.96 o 
  -8   7   1       63.85       58.46     25.56 o 
  -7   7   1      125.44      107.62     25.84 o 
  -6   7   1      130.15      108.98     24.24 o 
  -5   7   1       56.88       77.46     22.30 o 
  -4   7   1      144.66      192.06     28.49 o 
  -3   7   1      138.02      140.05     19.68 o 
  -2   7   1      131.67      114.74     16.15 o 
  -1   7   1      126.07      150.93     22.24 o 
   0   7   1       13.00       19.10     13.18 o 
   1   7   1      261.40      252.58     22.57 o 
   2   7   1       95.57       84.79     18.07 o 
   3   7   1       57.43       57.91     13.70 o 
   4   7   1       56.96       60.23     13.74 o 
   5   7   1       36.16       52.83     19.13 o 
   6   7   1       56.49       41.76     18.89 o 
   7   7   1       15.03        5.97     14.12 o 
   8   7   1        3.87       11.29     17.13 o 
  -5   8   1       20.92       34.86     23.78 o 
  -4   8   1       36.32       43.39     23.95 o 
  -3   8   1       39.43       60.44     31.24 o 
  -2   8   1       40.49       63.75     30.35 o 
  -1   8   1       25.03       35.70     17.61 o 
   0   8   1      166.78      201.76     28.88 o 
   1   8   1       77.15       75.73     24.89 o 
   2   8   1       74.83      115.68     22.55 o 
   3   8   1       80.74       65.36     39.73 o 
   4   8   1       59.85       14.12     13.77 o 
 -15   0   2      125.38      112.69     66.26 o 
 -14   0   2      132.98      131.26     46.13 o 
 -13   0   2      213.45      205.37     42.84 o 
 -12   0   2      379.19      359.07     33.45 o 
 -11   0   2      713.36      604.99     41.01 o 
 -10   0   2      265.32      302.65     25.97 o 
  -9   0   2      505.72      488.30     31.88 o 
  -8   0   2      974.13      993.93     43.44 o 
  -7   0   2      486.89      482.28     23.75 o 
  -6   0   2     2699.27     3142.01    121.59 o 
  -5   0   2     2008.18     2213.12    154.91 o 
  -4   0   2     3171.79     3465.99    180.03 o 
  -3   0   2     1136.91      982.89     53.09 o 
  -2   0   2     1975.89     1866.31     52.48 o 
  -1   0   2     1901.07     1956.19     67.97 o 
   0   0   2       12.89       42.24      2.42 o 
   1   0   2     3642.42     3226.79     45.58 o 
   2   0   2     2391.49     2053.66     59.04 o 
   3   0   2     2050.11     1802.91     48.17 o 
   4   0   2     1360.23     1194.93     31.48 o 
   5   0   2     1529.50     1350.47     41.60 o 
   6   0   2     2191.22     2124.46     68.94 o 
   7   0   2      488.01      443.63     36.60 o 
   8   0   2      641.47      652.61     38.46 o 
   9   0   2      101.25      103.60     23.68 o 
  10   0   2      898.11      844.90     50.39 o 
  11   0   2      332.26      268.74     29.30 o 
  12   0   2      233.15      210.09     27.58 o 
  13   0   2      182.17      151.47     25.06 o 
  14   0   2      106.08      143.37     68.34 o 
 -15   1   2        5.10       14.45     21.45 o 
 -14   1   2       13.58       13.38     20.33 o 
 -13   1   2       33.50       29.69     13.08 o 
 -12   1   2      204.59      196.00     22.21 o 
 -11   1   2       11.47       19.20     10.75 o 
 -10   1   2      829.27      776.65     38.41 o 
  -9   1   2      808.17      681.96     25.18 o 
  -8   1   2     2020.67     1929.56    125.33 o 
  -7   1   2     2745.88     2334.06     87.04 o 
  -6   1   2    11361.35    10283.08    257.27 o 
  -5   1   2     3669.34     2992.72     46.63 o 
  -4   1   2     7203.96     6653.17    130.57 o 
  -3   1   2    12096.94    12174.06    459.60 o 
  -2   1   2    11486.02    11248.28    220.39 o 
  -1   1   2    21481.62    18843.63    175.14 o 
   0   1   2      787.94      689.39      9.92 o 
   1   1   2    21664.63    19267.03    205.36 o 
   2   1   2    12232.97    11454.68    104.90 o 
   3   1   2    11499.01    10844.95    136.06 o 
   4   1   2     5354.87     4946.59     79.38 o 
   5   1   2     5430.08     4711.05     80.20 o 
   6   1   2     6127.02     5822.34    114.20 o 
   7   1   2     2591.91     2501.41     81.96 o 
   8   1   2     1717.48     1601.75     47.33 o 
   9   1   2      257.76      277.97     43.42 o 
  10   1   2      559.17      560.55     27.64 o 
  11   1   2       20.51       42.09     13.42 o 
  12   1   2      118.09      116.90     13.49 o 
  13   1   2       20.51       17.97     14.90 o 
  14   1   2        4.04       15.06     16.19 o 
 -14   2   2      116.28      160.49     40.36 o 
 -13   2   2      183.80      192.17     31.76 o 
 -12   2   2      260.77      233.29     31.97 o 
 -11   2   2      496.50      467.77     31.12 o 
 -10   2   2      436.00      442.57     30.23 o 
  -9   2   2      294.42      282.41     21.22 o 
  -8   2   2      488.18      515.49     38.63 o 
  -7   2   2      761.13      783.35     46.19 o 
  -6   2   2     1841.14     2012.12     87.73 o 
  -5   2   2      959.22      960.72     32.49 o 
  -4   2   2     1253.68     1167.62     32.88 o 
  -3   2   2     1009.44      992.44     18.21 o 
  -2   2   2     1773.07     1584.39     30.23 o 
  -1   2   2      168.39      165.10      6.00 o 
   0   2   2      206.99      178.05      6.38 o 
   1   2   2     1949.06     2045.76     41.52 o 
   2   2   2     1140.59     1125.95     23.11 o 
   3   2   2      846.13      763.72     28.35 o 
   4   2   2     1053.22      951.51     21.92 o 
   5   2   2      708.76      591.15     15.82 o 
   6   2   2     2026.66     1910.85     36.87 o 
   7   2   2      356.58      275.56     11.81 o 
   8   2   2      394.71      322.85     17.80 o 
   9   2   2      219.77      173.02     22.36 o 
  10   2   2      536.21      515.77     40.28 o 
  11   2   2      276.46      230.35     28.87 o 
  12   2   2      258.63      251.91     32.42 o 
  13   2   2      105.11      114.84     25.69 o 
  14   2   2       94.98       89.23     24.69 o 
 -14   3   2        1.70       -3.93     15.84 o 
 -13   3   2       19.71       28.80     19.22 o 
 -12   3   2       62.59       79.25     24.27 o 
 -11   3   2      172.95      188.18     28.42 o 
 -10   3   2      272.94      306.25     34.28 o 
  -9   3   2        9.14        0.51     10.30 o 
  -8   3   2     3559.04     3426.61    125.32 o 
  -7   3   2     1446.83     1515.94    118.57 o 
  -6   3   2     2194.65     2057.46     55.29 o 
  -5   3   2     3447.15     3114.53    131.92 o 
  -4   3   2     4053.70     3672.87     89.78 o 
  -3   3   2     9369.39     9157.68    233.12 o 
  -2   3   2     2420.91     1990.60     43.04 o 
  -1   3   2     5319.18     5160.07    131.78 o 
   0   3   2     5655.86     5471.58    130.79 o 
   1   3   2     5220.51     4937.96     97.89 o 
   2   3   2     2124.87     1968.19     31.44 o 
   3   3   2    10229.63    10312.15    195.20 o 
   4   3   2     2592.41     2356.69     76.43 o 
   5   3   2     2628.90     2459.57     60.58 o 
   6   3   2     2169.71     2153.73     68.53 o 
   7   3   2     1323.15     1115.28     46.36 o 
   8   3   2     1733.37     1631.19     71.03 o 
   9   3   2       25.64       18.59     13.83 o 
  10   3   2      197.12      178.71     19.24 o 
  11   3   2       72.76       75.50     21.13 o 
  12   3   2       62.20       76.65     22.67 o 
  13   3   2        5.11        3.84     13.99 o 
 -13   4   2       89.90       59.72     25.44 o 
 -12   4   2      139.52      146.61     36.71 o 
 -11   4   2      181.66      146.87     30.81 o 
 -10   4   2      414.12      416.10     41.25 o 
  -9   4   2      145.95      129.05     21.99 o 
  -8   4   2      104.68      125.91     21.37 o 
  -7   4   2      632.62      655.23     44.10 o 
  -6   4   2      656.57      627.49     35.42 o 
  -5   4   2      412.87      406.73     13.31 o 
  -4   4   2      367.63      349.75     12.15 o 
  -3   4   2      145.48      167.47      8.84 o 
  -2   4   2      909.14      870.42     24.91 o 
  -1   4   2       19.56       19.42      5.17 o 
   0   4   2        2.31       20.49      5.92 o 
   1   4   2      144.54      166.94      9.42 o 
   2   4   2      330.27      393.37     12.71 o 
   3   4   2      236.74      231.31     13.25 o 
   4   4   2      469.86      420.32     17.81 o 
   5   4   2      375.05      376.80     18.93 o 
   6   4   2      555.96      456.71     38.27 o 
   7   4   2      243.90      227.33     32.93 o 
   8   4   2      293.78      304.37     20.92 o 
   9   4   2      124.36      113.36     15.68 o 
  10   4   2      202.14      168.77     26.74 o 
  11   4   2      173.92      163.97     27.23 o 
  12   4   2      149.61      189.43     32.02 o 
  13   4   2       53.64       68.64     33.91 o 
 -12   5   2       43.87       51.43     29.94 o 
 -11   5   2       22.89       19.44     22.34 o 
 -10   5   2       65.50       61.73     22.05 o 
  -9   5   2       50.23       45.64     18.61 o 
  -8   5   2      670.97      673.95     49.61 o 
  -7   5   2      538.73      532.64     42.23 o 
  -6   5   2      893.12      837.07     49.20 o 
  -5   5   2      810.60      750.81     34.65 o 
  -4   5   2     1430.63     1346.61     71.79 o 
  -3   5   2     2111.38     1976.54     53.75 o 
  -2   5   2     1430.57     1266.15     48.17 o 
  -1   5   2     1958.88     1859.12     48.00 o 
   0   5   2      911.57      866.99     27.12 o 
   1   5   2     2600.87     2396.64     76.60 o 
   2   5   2     1042.72      869.35     39.75 o 
   3   5   2     1928.13     1833.90     77.60 o 
   4   5   2     1241.05     1172.81     42.40 o 
   5   5   2      719.08      627.17     29.53 o 
   6   5   2      810.36      758.58     39.19 o 
   7   5   2      344.10      321.55     29.66 o 
   8   5   2      393.99      386.42     34.82 o 
   9   5   2       89.16       94.68     20.09 o 
  10   5   2       22.38        5.88     19.55 o 
  11   5   2        8.63       -2.78     13.54 o 
 -10   6   2       77.03       66.37     28.77 o 
  -9   6   2       73.10       84.19     23.53 o 
  -8   6   2       81.78       69.93     21.43 o 
  -7   6   2      125.07      126.71     25.12 o 
  -6   6   2      202.88      212.46     29.28 o 
  -5   6   2      148.62      158.08     25.26 o 
  -4   6   2      125.43      136.32     19.00 o 
  -3   6   2       23.05       39.40     19.65 o 
  -2   6   2      132.24      141.40     12.97 o 
  -1   6   2       58.72       67.13     10.69 o 
   0   6   2       15.37       36.10     14.50 o 
   1   6   2       49.87       44.56      9.81 o 
   2   6   2       53.19       54.94     10.88 o 
   3   6   2       87.16      104.58     13.87 o 
   4   6   2       81.85       92.49     13.05 o 
   5   6   2      179.52      164.95     21.44 o 
   6   6   2      141.13      157.62     19.91 o 
   7   6   2       69.04       57.60     17.78 o 
   8   6   2      140.95      146.33     24.12 o 
   9   6   2       23.60        8.97     20.59 o 
  10   6   2       81.78       91.44     34.71 o 
  -8   7   2       49.34       30.27     19.78 o 
  -7   7   2      101.02       82.64     24.84 o 
  -6   7   2      258.99      304.77     40.58 o 
  -5   7   2      154.25      164.91     28.99 o 
  -4   7   2      236.57      226.74     30.06 o 
  -3   7   2      327.60      306.71     28.89 o 
  -2   7   2      447.98      402.86     30.24 o 
  -1   7   2      450.72      435.76     32.26 o 
   0   7   2       93.49       47.51     12.45 o 
   1   7   2      529.88      459.63     29.11 o 
   2   7   2      389.18      356.75     29.97 o 
   3   7   2      312.08      244.06     22.52 o 
   4   7   2      186.74      158.86     19.27 o 
   5   7   2      166.69      155.44     23.70 o 
   6   7   2      187.34      165.47     30.84 o 
   7   7   2       74.11      130.48     36.07 o 
   8   7   2       51.09       48.71     28.77 o 
  -4   8   2       18.79       24.25     23.65 o 
  -3   8   2       17.88        6.09     16.19 o 
  -2   8   2        6.45       70.88     31.15 o 
  -1   8   2        7.83       17.15     16.48 o 
   0   8   2        1.56       -3.82     11.43 o 
   1   8   2       22.63       -1.43     10.63 o 
   2   8   2       14.97        9.10     12.48 o 
   3   8   2        9.71       -2.64     19.42 o 
   4   8   2       19.05       20.24     21.21 o 
 -15   1   3        1.17      -12.36     22.61 o 
 -14   1   3        1.32       -3.79     18.45 o 
 -13   1   3        1.05       21.22     16.14 o 
 -12   1   3        0.04      -15.73     15.73 o 
 -11   1   3        5.69       16.21     13.19 o 
 -10   1   3       48.34       48.21     14.86 o 
  -9   1   3        2.24        0.66      4.82 o 
  -8   1   3      153.49      147.87      9.30 o 
  -7   1   3      304.98      271.73     18.80 o 
  -6   1   3      187.64      159.76      9.45 o 
  -5   1   3      323.44      381.52     20.02 o 
  -4   1   3      161.87      157.83      6.76 o 
  -3   1   3        0.31        5.12      1.26 o 
  -2   1   3     2088.57     1882.47     41.94 o 
  -1   1   3      115.07      107.88      3.70 o 
   0   1   3     3116.70     2918.55     69.69 o 
   1   1   3     5886.30     4996.20    100.97 o 
   2   1   3        1.18       13.97      4.31 o 
   3   1   3      387.40      389.79      8.96 o 
   4   1   3      259.09      249.29      9.75 o 
   5   1   3       14.24        6.84      3.99 o 
   6   1   3      314.12      291.89     12.89 o 
   7   1   3       33.48       48.60      9.15 o 
   8   1   3        1.44       -7.77      8.01 o 
   9   1   3      340.97      342.80     20.26 o 
  10   1   3       19.52       18.76     10.83 o 
  11   1   3        3.34       -3.30      9.01 o 
  12   1   3       31.50       34.16     19.19 o 
  13   1   3        0.85       21.97     15.04 o 
  14   1   3        1.41       -0.18     11.59 o 
 -14   2   3        7.79      -18.58     27.51 o 
 -13   2   3       10.54       -5.41     13.70 o 
 -12   2   3       15.58       15.20     22.11 o 
 -11   2   3       28.02       63.96     26.20 o 
 -10   2   3       16.91       69.79     18.22 o 
  -9   2   3       89.29      125.88     15.34 o 
  -8   2   3       20.52       39.64     11.60 o 
  -7   2   3       41.35       38.85     20.76 o 
  -6   2   3      116.02      112.24     12.83 o 
  -5   2   3      206.51      181.60     13.36 o 
  -4   2   3      318.37      300.73     20.12 o 
  -3   2   3        6.78       11.66      3.80 o 
  -2   2   3      220.00      234.24      7.06 o 
  -1   2   3     1382.14     1261.83     25.73 o 
   0   2   3       12.60       12.37      2.72 o 
   1   2   3        2.01       16.33      3.17 o 
   2   2   3      675.91      580.97     14.55 o 
   3   2   3        2.88       13.59      2.25 o 
   4   2   3      182.29      142.60     11.19 o 
   5   2   3       11.74       22.98      3.64 o 
   6   2   3       36.41       36.82      5.61 o 
   7   2   3      115.32      103.12     11.50 o 
   8   2   3       48.40       58.13     10.09 o 
   9   2   3       61.12       87.88     13.65 o 
  10   2   3        8.59        0.76     10.68 o 
  11   2   3        0.08       -0.89      8.51 o 
  12   2   3        1.02        1.61      9.94 o 
  13   2   3        0.00      -16.18     16.18 o 
  14   2   3        0.93        3.97     14.04 o 
 -14   3   3        0.08       11.15     22.46 o 
 -13   3   3        0.08      -18.22     18.22 o 
 -12   3   3        0.65       -4.20     14.97 o 
 -11   3   3        1.07       -3.75     13.21 o 
 -10   3   3       66.07       96.64     22.55 o 
  -9   3   3       22.33       53.74     12.98 o 
  -8   3   3        6.14       20.73      8.98 o 
  -7   3   3      183.07      145.55     13.55 o 
  -6   3   3      139.01      126.01     14.08 o 
  -5   3   3       66.36       45.88      6.61 o 
  -4   3   3       49.55       41.56      5.35 o 
  -3   3   3      293.34      268.26      9.59 o 
  -2   3   3      647.34      630.53     21.16 o 
  -1   3   3       30.86       34.52      5.45 o 
   0   3   3       24.68       20.37      4.93 o 
   1   3   3      740.39      686.49     22.38 o 
   2   3   3      126.97      142.95      6.53 o 
   3   3   3       48.86       47.34      3.99 o 
   4   3   3      267.34      271.24     12.14 o 
   5   3   3      258.76      257.63     15.05 o 
   6   3   3      214.13      172.97     12.10 o 
   7   3   3       56.88       45.48      9.90 o 
   8   3   3       70.91       75.50     11.97 o 
   9   3   3      197.81      152.42     15.96 o 
  10   3   3       20.73       38.93     14.32 o 
  11   3   3        5.72       23.15     16.91 o 
  12   3   3       19.61       18.45     16.93 o 
  13   3   3       18.54       16.85     17.03 o 
 -13   4   3       15.11       28.32     22.54 o 
 -12   4   3       34.65       22.08     24.58 o 
 -11   4   3       46.35       64.31     26.49 o 
 -10   4   3       69.04       93.59     23.76 o 
  -9   4   3      140.55      136.29     23.69 o 
  -8   4   3       14.38        1.57     10.02 o 
  -7   4   3      222.65      190.10     24.29 o 
  -6   4   3      196.84      188.18     15.77 o 
  -5   4   3      241.41      206.74     12.91 o 
  -4   4   3      303.36      263.09     20.60 o 
  -3   4   3      286.08      243.81     19.62 o 
  -2   4   3      506.37      463.54     19.45 o 
  -1   4   3      228.77      235.22     11.54 o 
   0   4   3      607.96      554.50     17.86 o 
   1   4   3      109.51       84.52      7.07 o 
   2   4   3      234.91      230.04     10.56 o 
   3   4   3       26.50       19.24     10.83 o 
   4   4   3      160.07      140.30     11.80 o 
   5   4   3       70.94       64.01      9.22 o 
   6   4   3        2.11        0.27      6.39 o 
   7   4   3       35.60       46.43     10.38 o 
   8   4   3       20.40       60.87     12.97 o 
   9   4   3       20.16       31.86     20.57 o 
  10   4   3        1.60       11.08     19.71 o 
  11   4   3        9.83       -0.75     13.18 o 
  12   4   3        0.09        1.33     23.10 o 
 -12   5   3        3.80       12.43     20.13 o 
 -11   5   3        4.68       -3.34     15.33 o 
 -10   5   3        0.46      -17.04     17.04 o 
  -9   5   3        0.49       22.65     16.17 o 
  -8   5   3      162.22      134.66     24.96 o 
  -7   5   3        4.70       -3.41     11.03 o 
  -6   5   3       69.90       72.89     20.51 o 
  -5   5   3      164.01      149.47     20.46 o 
  -4   5   3      131.09      106.94      9.66 o 
  -3   5   3      280.86      250.37     14.21 o 
  -2   5   3       32.85       25.72      6.55 o 
  -1   5   3      399.86      357.05     16.01 o 
   0   5   3      435.35      426.00     18.89 o 
   1   5   3        3.61       -7.14      7.14 o 
   2   5   3      240.52      225.17     15.57 o 
   3   5   3      548.52      554.40     25.70 o 
   4   5   3      111.88      126.24     13.37 o 
   5   5   3      140.96      125.49     13.03 o 
   6   5   3       83.97       87.70     12.45 o 
   7   5   3      324.68      249.13     21.36 o 
   8   5   3      150.52      149.94     17.19 o 
   9   5   3        5.55       -2.70     10.86 o 
  10   5   3       82.93       62.88     18.15 o 
  11   5   3       53.50       88.22     35.48 o 
 -10   6   3       49.40       35.20     24.21 o 
  -9   6   3       52.05       51.06     21.74 o 
  -8   6   3       59.24       57.50     22.29 o 
  -7   6   3      142.94      119.79     24.29 o 
  -6   6   3       80.55      101.49     21.95 o 
  -5   6   3      253.89      291.65     31.36 o 
  -4   6   3      157.98      169.49     23.20 o 
  -3   6   3      215.25      211.53     17.76 o 
  -2   6   3      283.66      249.94     16.29 o 
  -1   6   3       96.61      104.46     12.36 o 
   0   6   3      508.25      500.56     23.49 o 
   1   6   3       60.03       65.18     11.74 o 
   2   6   3       73.92       68.45     15.09 o 
   3   6   3       77.39       60.29     13.09 o 
   4   6   3       73.42       29.43     11.29 o 
   5   6   3       49.91       61.92     13.49 o 
   6   6   3        5.97        2.13      8.48 o 
   7   6   3        5.48       12.74     20.57 o 
   8   6   3       30.56       13.97     20.29 o 
   9   6   3       14.95       18.37     22.12 o 
  10   6   3        0.16        3.50     23.66 o 
  -8   7   3       10.59       14.46     18.05 o 
  -7   7   3        8.17        6.69     15.66 o 
  -6   7   3       64.92       54.06     21.52 o 
  -5   7   3       45.42       28.98     17.74 o 
  -4   7   3       62.79       85.46     21.42 o 
  -3   7   3       59.59       82.64     20.47 o 
  -2   7   3       80.91       74.69     16.16 o 
  -1   7   3      194.84      172.41     18.37 o 
   0   7   3       45.49       40.86     14.78 o 
   1   7   3       70.36       68.37     14.12 o 
   2   7   3      110.56      113.67     16.08 o 
   3   7   3      129.12      125.64     22.49 o 
   4   7   3      126.58      141.14     18.66 o 
   5   7   3       53.74       55.81     20.33 o 
   6   7   3       76.02      111.18     33.07 o 
   7   7   3       93.54       97.12     33.12 o 
  -4   8   3       60.30       46.44     26.88 o 
  -3   8   3       56.88       49.37     23.84 o 
  -2   8   3       89.31       63.28     36.11 o 
  -1   8   3       80.18       83.95     26.58 o 
   0   8   3       96.67       94.66     34.55 o 
   1   8   3       23.01        1.15     15.55 o 
   2   8   3       48.98       37.19     22.42 o 
   3   8   3       16.48       12.41     23.30 o 
 -15   0   4       20.02       33.77     42.54 o 
 -14   0   4       32.15        1.27     18.25 o 
 -13   0   4       97.27      118.02     44.02 o 
 -12   0   4       86.13      170.45     46.21 o 
 -11   0   4      871.64      771.77     72.03 o 
 -10   0   4      399.29      472.98     42.22 o 
  -9   0   4      932.67      902.26     42.31 o 
  -8   0   4     1286.59     1503.38    124.79 o 
  -7   0   4     2511.84     2627.17    132.71 o 
  -6   0   4      447.51      691.46     25.69 o 
  -5   0   4     9363.66    10211.32    219.56 o 
  -4   0   4     7000.75     7596.07    148.29 o 
  -3   0   4     7376.90     7927.90    138.65 o 
  -2   0   4    13295.80     9964.31    847.60 o 
  -1   0   4    10253.71    13222.67    438.64 o 
   0   0   4    37334.43    35592.19    839.80 o 
   1   0   4     6609.43     7861.80    132.77 o 
   2   0   4     9740.27    10307.17    181.68 o 
   3   0   4     4498.26     4972.73    102.52 o 
   4   0   4     5907.95     7290.32    173.94 o 
   5   0   4     2308.86     2213.60     65.48 o 
   6   0   4     1814.96     2041.61     69.64 o 
   7   0   4     1097.81     1180.17     51.30 o 
   8   0   4      452.93      503.47     34.48 o 
   9   0   4     1220.39     1272.35     69.43 o 
  10   0   4      241.89      315.20     35.03 o 
  11   0   4      280.25      274.24     36.15 o 
  12   0   4       47.15       47.46     24.69 o 
  13   0   4       36.39       24.19     22.35 o 
  14   0   4       25.06      -32.17     40.79 o 
 -15   1   4       45.13       27.82     25.86 o 
 -14   1   4      144.27      153.41     40.58 o 
 -13   1   4      237.73      303.02     40.49 o 
 -12   1   4      334.73      390.20     31.05 o 
 -11   1   4      282.28      285.01     25.71 o 
 -10   1   4     1086.98     1406.75     66.89 o 
  -9   1   4     1313.20     1616.99     72.84 o 
  -8   1   4     1333.11     1518.44     56.65 o 
  -7   1   4      874.29      920.10     53.66 o 
  -6   1   4      633.86      618.73     14.14 o 
  -5   1   4      627.63      749.85     21.46 o 
  -4   1   4      163.26      154.79     10.00 o 
  -3   1   4      236.70      253.54      5.83 o 
  -2   1   4      238.59      235.53      7.98 o 
  -1   1   4      214.08      227.84      8.72 o 
   0   1   4      235.87      222.26     12.40 o 
   1   1   4      213.62      225.49      6.28 o 
   2   1   4       24.79       65.05      5.42 o 
   3   1   4       80.27       98.67      5.43 o 
   4   1   4     1025.96     1125.82     26.97 o 
   5   1   4      713.12      676.16     30.79 o 
   6   1   4      393.92      449.13     17.58 o 
   7   1   4     1024.97     1043.17     36.70 o 
   8   1   4     1013.25     1013.40     51.01 o 
   9   1   4     1438.05     1417.15     88.75 o 
  10   1   4       76.45      119.66     16.53 o 
  11   1   4      327.73      394.53     28.86 o 
  12   1   4      171.95      207.62     29.09 o 
  13   1   4       99.88      111.19     20.50 o 
  14   1   4       43.97       75.32     27.79 o 
 -14   2   4       66.14      114.14     44.86 o 
 -13   2   4       55.92       42.25     23.39 o 
 -12   2   4      101.51       86.86     25.79 o 
 -11   2   4      369.19      420.76     47.50 o 
 -10   2   4      382.20      453.81     37.35 o 
  -9   2   4     1580.29     1636.01     75.61 o 
  -8   2   4      185.40      262.44     24.19 o 
  -7   2   4     2066.17     2261.13     84.48 o 
  -6   2   4     1414.93     1740.02     47.28 o 
  -5   2   4     4323.41     5465.30    201.42 o 
  -4   2   4     5118.10     5199.55    100.18 o 
  -3   2   4     4221.34     4948.73     70.01 o 
  -2   2   4    10328.69    11047.05    176.70 o 
  -1   2   4     7531.55     9215.08    141.33 o 
   0   2   4    16500.59    16504.37    247.17 o 
   1   2   4     6611.59     7821.35    156.69 o 
   2   2   4     7737.54     7628.36    165.60 o 
   3   2   4     2013.06     2296.75     55.04 o 
   4   2   4     5208.46     5293.79     95.77 o 
   5   2   4     2313.09     2488.94     58.53 o 
   6   2   4     1097.70     1206.65     47.17 o 
   7   2   4      859.51      772.27     29.87 o 
   8   2   4      357.63      516.84     28.03 o 
   9   2   4      961.28      990.83     74.04 o 
  10   2   4      187.52      192.98     20.83 o 
  11   2   4      181.31      170.78     21.13 o 
  12   2   4       34.60       51.38     23.79 o 
  13   2   4       31.98       49.50     20.55 o 
 -14   3   4       82.32      114.06     40.04 o 
 -13   3   4      128.79      127.99     30.65 o 
 -12   3   4      239.08      241.67     39.01 o 
 -11   3   4      261.47      285.02     36.13 o 
 -10   3   4      421.72      480.87     42.38 o 
  -9   3   4      810.13      894.47     58.45 o 
  -8   3   4     1028.68     1081.78     43.58 o 
  -7   3   4      572.93      580.21     34.21 o 
  -6   3   4      340.71      360.85     18.92 o 
  -5   3   4      320.06      284.27     13.06 o 
  -4   3   4      400.05      428.02     12.92 o 
  -3   3   4      185.45      225.47      9.77 o 
  -2   3   4       57.46      124.65     13.16 o 
  -1   3   4        1.80       32.27      8.34 o 
   0   3   4      137.42      109.96      6.01 o 
   1   3   4      515.13      602.35     18.22 o 
   2   3   4      232.99      240.38      8.59 o 
   3   3   4      298.85      339.31     13.54 o 
   4   3   4      184.51      197.17      8.57 o 
   5   3   4      517.32      550.81     27.31 o 
   6   3   4      193.47      232.32     19.21 o 
   7   3   4     1050.89     1093.74     42.30 o 
   8   3   4      417.73      460.39     25.82 o 
   9   3   4      411.78      381.39     25.53 o 
  10   3   4      325.52      298.43     27.53 o 
  11   3   4      147.48      126.64     19.29 o 
  12   3   4       40.90        7.39     14.76 o 
  13   3   4      102.35      133.39     38.36 o 
 -13   4   4       22.66        8.73     18.78 o 
 -12   4   4       39.89       74.28     26.18 o 
 -11   4   4      106.84      140.84     30.11 o 
 -10   4   4      199.37      142.58     27.44 o 
  -9   4   4      856.63      948.15     65.90 o 
  -8   4   4       55.28      138.31     23.80 o 
  -7   4   4      735.23      780.17     33.59 o 
  -6   4   4     1000.66     1125.45     48.37 o 
  -5   4   4     1726.31     1834.60     52.58 o 
  -4   4   4     1802.99     1877.59     50.14 o 
  -3   4   4     1888.02     2192.26     48.25 o 
  -2   4   4     3502.97     3714.63     91.95 o 
  -1   4   4     3214.79     3684.80     90.24 o 
   0   4   4     5001.05     5171.46    121.73 o 
   1   4   4     2205.76     2337.78     54.29 o 
   2   4   4     3519.67     3361.75     83.35 o 
   3   4   4     1137.59     1281.61     37.19 o 
   4   4   4     1660.51     1625.31     46.20 o 
   5   4   4     1236.32     1296.12     42.54 o 
   6   4   4      466.78      504.50     25.71 o 
   7   4   4      440.21      416.42     24.70 o 
   8   4   4      221.37      298.32     22.78 o 
   9   4   4      231.71      220.55     26.09 o 
  10   4   4      139.18      130.87     19.16 o 
  11   4   4       90.65       71.15     31.49 o 
  12   4   4        2.34       48.96     29.53 o 
 -12   5   4       75.30       94.47     30.71 o 
 -11   5   4      141.79      134.88     30.37 o 
 -10   5   4      155.08      173.47     31.34 o 
  -9   5   4      205.87      222.67     34.01 o 
  -8   5   4      557.07      604.64     50.41 o 
  -7   5   4      197.66      211.81     27.18 o 
  -6   5   4      109.93      160.56     21.72 o 
  -5   5   4      181.39      163.71     13.56 o 
  -4   5   4      108.14      112.11     10.83 o 
  -3   5   4      215.35      228.16     14.55 o 
  -2   5   4       22.77       16.53      7.04 o 
  -1   5   4       11.94       16.75      6.64 o 
   0   5   4       25.99       86.75     16.05 o 
   1   5   4        6.18       -0.95      6.77 o 
   2   5   4       98.83      113.32     16.25 o 
   3   5   4       58.69       91.38     12.17 o 
   4   5   4      152.92      180.30     15.02 o 
   5   5   4      109.20      117.80     15.74 o 
   6   5   4      171.98      207.51     21.42 o 
   7   5   4      351.19      386.45     29.58 o 
   8   5   4       99.93      123.99     27.26 o 
   9   5   4      251.45      262.00     43.57 o 
  10   5   4       93.80      112.08     32.75 o 
  11   5   4       54.99       82.11     33.02 o 
 -10   6   4       32.96       10.36     17.38 o 
  -9   6   4      106.14      131.53     31.69 o 
  -8   6   4      113.56      136.55     28.95 o 
  -7   6   4      140.04      170.22     27.82 o 
  -6   6   4      175.48      220.55     28.44 o 
  -5   6   4      590.16      609.39     44.58 o 
  -4   6   4      493.45      528.14     39.37 o 
  -3   6   4      572.08      603.75     27.85 o 
  -2   6   4      659.97      748.45     39.73 o 
  -1   6   4      829.45      953.14     37.72 o 
   0   6   4     1586.34     1535.76     49.14 o 
   1   6   4      398.25      419.18     27.52 o 
   2   6   4      737.49      777.17     37.37 o 
   3   6   4      451.31      484.10     39.29 o 
   4   6   4      399.75      402.50     25.86 o 
   5   6   4      300.09      280.36     22.10 o 
   6   6   4      127.27      128.90     22.43 o 
   7   6   4      121.00      124.10     23.59 o 
   8   6   4       53.26      122.95     32.71 o 
   9   6   4       65.93      103.33     33.03 o 
  -8   7   4       80.56      101.38     40.02 o 
  -7   7   4       62.81       98.37     25.64 o 
  -6   7   4       37.84       73.99     27.10 o 
  -5   7   4       49.16       62.34     20.91 o 
  -4   7   4       39.01       31.97     19.32 o 
  -3   7   4       24.62       22.51     13.37 o 
  -2   7   4        0.39       -5.98     11.16 o 
  -1   7   4        0.59       -1.13      8.95 o 
   0   7   4        0.15        5.50     14.93 o 
   1   7   4        0.12        2.78      8.28 o 
   2   7   4        3.84       17.81     13.62 o 
   3   7   4       23.05       13.71     13.83 o 
   4   7   4       56.74       35.07     18.24 o 
   5   7   4       41.01       43.82     25.14 o 
   6   7   4       29.64       73.69     29.62 o 
   7   7   4       56.20       39.47     26.17 o 
  -3   8   4       82.56      128.10     42.15 o 
  -2   8   4      139.57      174.08     48.85 o 
  -1   8   4      114.07      123.26     35.66 o 
   0   8   4      183.63      187.05     44.65 o 
   1   8   4      147.91      124.14     32.49 o 
   2   8   4       84.82       56.66     25.25 o 
 -14   1   5        0.76        0.67     17.29 o 
 -13   1   5        2.97       26.30     26.05 o 
 -12   1   5        0.22        0.93     12.29 o 
 -11   1   5       13.69        2.57     11.92 o 
 -10   1   5       48.33       48.41     19.16 o 
  -9   1   5       10.21       12.36      8.84 o 
  -8   1   5       51.31       54.35     11.02 o 
  -7   1   5      114.04      113.02     12.71 o 
  -6   1   5        6.42        6.96      3.43 o 
  -5   1   5        5.39        2.47      6.26 o 
  -4   1   5        5.77       19.62      4.28 o 
  -3   1   5      309.25      282.89      7.94 o 
  -2   1   5       33.47       31.18      4.63 o 
  -1   1   5       98.41      147.15      4.67 o 
   0   1   5      216.38      231.48      7.33 o 
   1   1   5      112.96       90.04      4.91 o 
   2   1   5        7.84       62.57      5.46 o 
   3   1   5       65.92       96.47      8.28 o 
   4   1   5        3.61        7.49      3.06 o 
   5   1   5       40.24       45.37      4.47 o 
   6   1   5        0.06       29.33      7.96 o 
   7   1   5        0.05       17.71      9.02 o 
   8   1   5       21.71       12.51      8.36 o 
   9   1   5        3.56       10.16      6.92 o 
  10   1   5        1.40       11.29     12.07 o 
  11   1   5        0.05        4.54     11.63 o 
  12   1   5        0.00       17.63     13.21 o 
  13   1   5        0.98      -13.45     13.45 o 
 -14   2   5        2.09        4.81     20.67 o 
 -13   2   5        6.52       38.08     29.58 o 
 -12   2   5        2.59        5.14     15.83 o 
 -11   2   5       37.17       37.73     14.53 o 
 -10   2   5       57.08       76.06     16.03 o 
  -9   2   5       14.80       46.29     14.32 o 
  -8   2   5      449.60      454.45     25.91 o 
  -7   2   5      148.94      184.97     18.59 o 
  -6   2   5       18.74       42.64     10.85 o 
  -5   2   5      470.73      411.36     16.36 o 
  -4   2   5       43.37      175.58     10.64 o 
  -3   2   5       97.85      128.19      8.67 o 
  -2   2   5      196.17      262.69     10.98 o 
  -1   2   5      488.77      724.25     23.99 o 
   0   2   5     1654.14     1827.43     46.57 o 
   1   2   5      456.86      400.51     18.31 o 
   2   2   5      136.48      150.06      8.46 o 
   3   2   5      827.97      830.75     32.04 o 
   4   2   5        1.28       67.17      4.87 o 
   5   2   5       56.55       58.55      7.06 o 
   6   2   5       14.22       55.25     10.35 o 
   7   2   5      114.45      137.07     10.21 o 
   8   2   5       71.99       57.22      8.80 o 
   9   2   5       18.53       30.69     10.77 o 
  10   2   5       57.61       45.28     13.57 o 
  11   2   5       38.46       11.08     11.55 o 
  12   2   5        0.56        1.83     11.17 o 
  13   2   5        1.84        3.04     17.36 o 
 -14   3   5        2.85      -13.97     24.61 o 
 -13   3   5       17.48       -0.63     14.49 o 
 -12   3   5       18.88        1.65     14.65 o 
 -11   3   5       38.93       33.90     18.53 o 
 -10   3   5      121.33      130.08     21.52 o 
  -9   3   5       10.48        9.56     11.73 o 
  -8   3   5      226.71      225.21     23.55 o 
  -7   3   5      210.36      232.55     18.13 o 
  -6   3   5      121.01      129.70     12.46 o 
  -5   3   5      106.41      109.49     10.20 o 
  -4   3   5      164.73      165.98     15.29 o 
  -3   3   5      284.44      275.38     24.52 o 
  -2   3   5      210.53      265.59     10.16 o 
  -1   3   5       18.80       25.60      4.37 o 
   0   3   5       87.37      101.50      6.58 o 
   1   3   5      559.13      519.59     13.42 o 
   2   3   5       16.27       74.66      9.51 o 
   3   3   5      189.45      242.59     10.37 o 
   4   3   5       13.52       44.10      7.31 o 
   5   3   5      108.70      126.09     11.42 o 
   6   3   5       64.69       73.84      9.77 o 
   7   3   5        0.59       44.97      9.86 o 
   8   3   5       10.41        6.70     10.88 o 
   9   3   5        1.34       33.35     11.68 o 
  10   3   5        3.47        7.00     12.29 o 
  11   3   5        0.92        9.22     14.31 o 
  12   3   5        1.08       -0.38     17.25 o 
 -13   4   5        1.63       19.09     22.22 o 
 -12   4   5        2.69        8.17     20.47 o 
 -11   4   5        0.29       -0.80     13.65 o 
 -10   4   5       16.83       42.28     23.63 o 
  -9   4   5       72.51       58.16     25.64 o 
  -8   4   5        2.96       29.04     28.36 o 
  -7   4   5       56.47       69.28     13.71 o 
  -6   4   5       45.63       62.55     10.43 o 
  -5   4   5       28.87       91.31     17.14 o 
  -4   4   5      121.36      108.98      9.76 o 
  -3   4   5       66.55       67.56      7.79 o 
  -2   4   5      269.75      392.38     18.42 o 
  -1   4   5      140.46      188.92     11.40 o 
   0   4   5      117.54      167.87     10.14 o 
   1   4   5      743.45      722.23     21.76 o 
   2   4   5      127.66      130.65     12.72 o 
   3   4   5      102.23      121.15     17.67 o 
   4   4   5      279.02      271.12     15.92 o 
   5   4   5      129.06      110.20     10.27 o 
   6   4   5      143.85       93.52     11.04 o 
   7   4   5       20.22       14.77     10.86 o 
   8   4   5       56.53       53.95     11.80 o 
   9   4   5       90.94       99.78     21.35 o 
  10   4   5       12.43       20.10     15.59 o 
  11   4   5       18.02        5.21     18.47 o 
  12   4   5       33.11       19.83     25.30 o 
 -11   5   5       27.60       25.49     19.77 o 
 -10   5   5       46.28       62.91     40.65 o 
  -9   5   5      137.23      126.81     26.66 o 
  -8   5   5      196.32      202.42     29.97 o 
  -7   5   5       63.26       73.96     20.09 o 
  -6   5   5      264.71      222.33     27.62 o 
  -5   5   5      121.30      120.90     13.01 o 
  -4   5   5      237.86      254.49     18.12 o 
  -3   5   5      119.92      137.88     13.15 o 
  -2   5   5      134.82      209.53     15.55 o 
  -1   5   5      359.07      363.68     22.54 o 
   0   5   5        4.61       99.97     10.40 o 
   1   5   5      272.36      300.52     18.26 o 
   2   5   5      153.66      143.17     12.69 o 
   3   5   5      124.67      149.29     18.06 o 
   4   5   5       49.12       50.29     21.34 o 
   5   5   5       28.59       47.59     10.89 o 
   6   5   5       79.95       86.85     19.26 o 
   7   5   5       24.76       47.36     17.48 o 
   8   5   5        0.25       11.43     13.89 o 
   9   5   5        2.04       -2.52     16.30 o 
  10   5   5        3.07      -19.79     23.19 o 
 -10   6   5       29.11       21.17     17.71 o 
  -9   6   5       12.63        4.44     17.39 o 
  -8   6   5        1.08       -2.05     12.89 o 
  -7   6   5       62.20       81.45     22.70 o 
  -6   6   5       24.85       29.74     15.67 o 
  -5   6   5       21.12       31.13     13.97 o 
  -4   6   5       63.43       73.46     14.62 o 
  -3   6   5       76.34       86.79     13.20 o 
  -2   6   5      187.71      222.31     19.23 o 
  -1   6   5       58.40       62.81     11.07 o 
   0   6   5      117.57      106.29     14.86 o 
   1   6   5      389.18      421.16     33.81 o 
   2   6   5      139.91      168.72     20.77 o 
   3   6   5       70.31       94.58     19.32 o 
   4   6   5      110.50       93.09     20.12 o 
   5   6   5      159.07      164.42     25.84 o 
   6   6   5       87.61       88.27     25.53 o 
   7   6   5       24.54       45.64     18.94 o 
   8   6   5       30.63       43.53     27.37 o 
   9   6   5       41.20       21.32     33.77 o 
  -7   7   5       49.46       54.97     25.98 o 
  -6   7   5      115.41      127.08     28.37 o 
  -5   7   5       51.03       45.62     19.39 o 
  -4   7   5      109.52      112.34     23.10 o 
  -3   7   5      115.37      133.63     21.69 o 
  -2   7   5       44.04       31.61     17.00 o 
  -1   7   5      104.85      110.10     16.60 o 
   0   7   5       46.40       63.14     25.32 o 
   1   7   5       84.88       93.90     20.62 o 
   2   7   5       53.58       65.58     18.55 o 
   3   7   5       77.54      116.39     23.39 o 
   4   7   5       16.99       29.52     22.51 o 
   5   7   5       31.11       32.49     18.20 o 
   6   7   5       10.64       23.77     21.90 o 
  -2   8   5       17.66        9.60     19.49 o 
  -1   8   5       65.33      132.52     58.02 o 
   0   8   5       83.17      129.99     38.44 o 
   1   8   5       36.94        8.40     18.62 o 
 -14   0   6      119.95      149.12     51.72 o 
 -13   0   6      137.07      149.75     61.37 o 
 -12   0   6      286.71      239.14     50.45 o 
 -11   0   6      576.60      494.07     64.47 o 
 -10   0   6      344.65      390.55    100.48 o 
  -9   0   6      263.38      216.20     21.54 o 
  -8   0   6      214.60      209.31     36.90 o 
  -7   0   6     2234.55     2200.50    113.08 o 
  -6   0   6      622.64      633.05     23.24 o 
  -5   0   6      545.44      563.69     20.37 o 
  -4   0   6     1359.48     1387.56     36.23 o 
  -3   0   6      384.95      404.96     14.42 o 
  -2   0   6     2169.85     2238.04     62.01 o 
  -1   0   6      849.47      679.60     57.34 o 
   0   0   6        3.86       34.94     22.43 o 
   1   0   6       24.26      258.60     76.07 o 
   2   0   6     1794.44     1739.95     41.51 o 
   3   0   6     1212.00     1336.29     51.51 o 
   4   0   6       66.26       68.70     25.94 o 
   5   0   6      703.63      750.29     39.39 o 
   6   0   6      642.53      761.75     84.03 o 
   7   0   6      556.78      553.86     34.01 o 
   8   0   6      161.70      160.69     21.04 o 
   9   0   6        7.24       13.47     11.92 o 
  10   0   6      914.25      860.77     65.92 o 
  11   0   6      108.25       43.41     32.69 o 
  12   0   6       81.32       58.99     22.79 o 
  13   0   6       82.68      110.51     49.30 o 
 -14   1   6        3.72       -2.15     35.68 o 
 -13   1   6       43.83       14.06     18.87 o 
 -12   1   6      129.00      138.15     28.32 o 
 -11   1   6      115.33      128.49     23.91 o 
 -10   1   6      446.28      429.67     28.91 o 
  -9   1   6      417.42      474.99     58.70 o 
  -8   1   6     2640.86     2787.07     94.63 o 
  -7   1   6     1925.08     1942.08     65.69 o 
  -6   1   6     4603.20     4663.01     81.40 o 
  -5   1   6     2530.53     2312.17     40.72 o 
  -4   1   6     4902.26     4562.19    186.58 o 
  -3   1   6     7271.81     7165.15    118.94 o 
  -2   1   6     4266.96     4008.56     83.16 o 
  -1   1   6     5159.81     4987.76    114.81 o 
   0   1   6     3222.69     2851.66     69.81 o 
   1   1   6     6478.65     6186.53    129.62 o 
   2   1   6     4044.02     4302.01    224.61 o 
   3   1   6     6918.59     6938.51    105.82 o 
   4   1   6     2430.13     2369.88     46.99 o 
   5   1   6     2958.92     2998.15     66.40 o 
   6   1   6     1592.48     1531.91     65.83 o 
   7   1   6     1196.38     1303.44     49.58 o 
   8   1   6      900.51      911.40     41.99 o 
   9   1   6       49.52       48.29     14.00 o 
  10   1   6      122.53      122.61     20.00 o 
  11   1   6       44.51       29.78     14.47 o 
  12   1   6       37.57       47.42     20.97 o 
  13   1   6        8.29        7.44     14.22 o 
 -14   2   6       94.49      102.10     54.72 o 
 -13   2   6      151.42      146.21     42.74 o 
 -12   2   6      199.39      183.13     25.29 o 
 -11   2   6      447.56      453.64     37.92 o 
 -10   2   6      248.51      261.19     27.84 o 
  -9   2   6      255.92      246.89     21.75 o 
  -8   2   6      338.18      363.79     23.15 o 
  -7   2   6      755.69      780.44     53.28 o 
  -6   2   6      754.42      798.64     29.78 o 
  -5   2   6     1031.13     1028.33     35.50 o 
  -4   2   6      331.38      293.96     14.29 o 
  -3   2   6      373.36      359.36     26.69 o 
  -2   2   6      586.16      586.79     31.63 o 
  -1   2   6       11.41       11.48      4.71 o 
   0   2   6       74.63       89.87      7.10 o 
   1   2   6     1620.10     1557.37     35.27 o 
   2   2   6      136.64      124.81     10.69 o 
   3   2   6      495.95      443.45     21.29 o 
   4   2   6      352.98      348.22     16.53 o 
   5   2   6      445.80      445.97     33.15 o 
   6   2   6      711.50      666.39     27.33 o 
   7   2   6      131.39      131.69     10.59 o 
   8   2   6      264.77      230.65     14.95 o 
   9   2   6      108.94      110.01     16.76 o 
  10   2   6      244.11      233.00     25.00 o 
  11   2   6      135.39      144.25     32.35 o 
  12   2   6      142.79      114.25     27.28 o 
  13   2   6       34.35       78.32     31.84 o 
 -13   3   6       32.43       14.65     34.20 o 
 -12   3   6       67.28       80.94     26.16 o 
 -11   3   6       75.73       85.92     24.98 o 
 -10   3   6      230.47      259.01     32.85 o 
  -9   3   6      202.69      227.53     27.74 o 
  -8   3   6     1621.78     1589.16     72.76 o 
  -7   3   6     1034.68      998.56     41.29 o 
  -6   3   6     2305.92     2136.72     65.97 o 
  -5   3   6     1791.50     1684.55     78.18 o 
  -4   3   6     2813.57     2763.52     73.82 o 
  -3   3   6     3180.29     3093.16     61.80 o 
  -2   3   6     3130.98     2947.92     68.83 o 
  -1   3   6     3625.51     3473.69     82.87 o 
   0   3   6     1068.96     1282.49     76.28 o 
   1   3   6     3913.47     4115.79    109.73 o 
   2   3   6     2576.20     2654.24    102.37 o 
   3   3   6     3217.89     3304.30    111.15 o 
   4   3   6     1398.38     1268.31     54.26 o 
   5   3   6     1183.92     1225.03     60.65 o 
   6   3   6     1368.93     1218.93     57.90 o 
   7   3   6      618.40      576.84     46.50 o 
   8   3   6      276.81      229.14     26.13 o 
   9   3   6      127.43      117.40     22.76 o 
  10   3   6       53.73       79.65     28.63 o 
  11   3   6       13.15       29.58     18.53 o 
  12   3   6       34.06       59.73     31.64 o 
 -12   4   6      126.89       97.17     27.46 o 
 -11   4   6      154.86      141.44     30.74 o 
 -10   4   6      116.47      126.88     29.22 o 
  -9   4   6      316.15      354.20     35.91 o 
  -8   4   6      109.03      119.60     17.06 o 
  -7   4   6      214.84      193.37     18.14 o 
  -6   4   6      539.45      451.03     23.01 o 
  -5   4   6      420.69      428.17     23.00 o 
  -4   4   6      191.31      173.51     13.73 o 
  -3   4   6       60.72       48.93      8.12 o 
  -2   4   6      202.56      186.65     13.78 o 
  -1   4   6      161.35      162.23     19.59 o 
   0   4   6        7.61       36.53      7.84 o 
   1   4   6      755.33      706.66     20.88 o 
   2   4   6        1.56        4.62      6.14 o 
   3   4   6      168.45      136.01     12.86 o 
   4   4   6      295.27      289.49     26.34 o 
   5   4   6      277.93      266.40     26.49 o 
   6   4   6      286.44      280.65     30.01 o 
   7   4   6       24.07       20.88     13.88 o 
   8   4   6      245.97      264.26     30.21 o 
   9   4   6       99.88      110.70     23.59 o 
  10   4   6       57.11       67.88     21.43 o 
  11   4   6       76.55      118.14     36.18 o 
 -11   5   6       12.17       34.57     24.59 o 
 -10   5   6      101.49       92.78     26.17 o 
  -9   5   6       88.13       95.64     24.91 o 
  -8   5   6      335.01      350.78     40.56 o 
  -7   5   6      489.52      516.43     44.65 o 
  -6   5   6      765.87      624.86     50.21 o 
  -5   5   6      477.16      455.14     24.79 o 
  -4   5   6      983.55      921.16     38.17 o 
  -3   5   6     1075.06      972.97     33.98 o 
  -2   5   6     1182.14     1090.55     57.52 o 
  -1   5   6     1082.36     1070.97     35.72 o 
   0   5   6      400.91      416.79     21.55 o 
   1   5   6     1541.73     1475.21     57.91 o 
   2   5   6      839.96      845.27     46.98 o 
   3   5   6      886.04      902.95     50.71 o 
   4   5   6      564.39      550.46     40.46 o 
   5   5   6      391.41      377.80     36.19 o 
   6   5   6      410.35      375.83     37.50 o 
   7   5   6      222.70      232.74     32.45 o 
   8   5   6       92.91      103.74     24.87 o 
   9   5   6       35.72       41.24     18.86 o 
  10   5   6       21.06        9.11     20.96 o 
  -9   6   6       81.24       55.21     23.96 o 
  -8   6   6       21.27       10.19     17.45 o 
  -7   6   6      146.42      157.25     28.29 o 
  -6   6   6      159.10      169.24     25.85 o 
  -5   6   6       78.19       78.94     18.84 o 
  -4   6   6       62.17       71.46     12.80 o 
  -3   6   6       20.30       38.90     10.83 o 
  -2   6   6       99.36       77.49     11.43 o 
  -1   6   6        3.86        9.77      9.78 o 
   0   6   6        9.93       10.37     11.24 o 
   1   6   6       27.28       45.89     15.47 o 
   2   6   6       44.59       60.00     16.86 o 
   3   6   6       66.15       74.24     18.64 o 
   4   6   6       29.68       27.98     15.58 o 
   5   6   6       96.88      121.29     24.51 o 
   6   6   6       83.14       48.81     24.04 o 
   7   6   6       47.19       36.44     23.66 o 
   8   6   6       38.11       53.73     47.80 o 
  -7   7   6       90.49      110.93     33.87 o 
  -6   7   6      133.10      119.39     34.04 o 
  -5   7   6      108.36       94.24     29.06 o 
  -4   7   6      188.03      208.17     51.00 o 
  -3   7   6      271.22      281.35     37.65 o 
  -2   7   6      193.43      142.17     34.06 o 
  -1   7   6      219.75      224.81     29.62 o 
   0   7   6      177.38      153.32     27.98 o 
   1   7   6      209.97      207.77     28.61 o 
   2   7   6      188.98      193.58     30.38 o 
   3   7   6      236.67      280.14     34.60 o 
   4   7   6       92.47       75.97     23.50 o 
   5   7   6      100.01       80.55     23.63 o 
 -14   1   7        3.92       -2.43     18.94 o 
 -13   1   7        2.04       13.91     18.95 o 
 -12   1   7        0.28       -5.44     21.51 o 
 -11   1   7        7.32       15.53     17.22 o 
 -10   1   7       38.83       42.53     14.62 o 
  -9   1   7        6.01        9.04      9.79 o 
  -8   1   7      108.53      114.85     15.23 o 
  -7   1   7      148.78      166.35     13.33 o 
  -6   1   7       52.09       75.10      6.82 o 
  -5   1   7       28.41       24.30      4.66 o 
  -4   1   7       28.58       49.96     11.19 o 
  -3   1   7        7.47       15.59      5.22 o 
  -2   1   7      187.28      183.58      7.22 o 
  -1   1   7        0.22        9.44      3.66 o 
   0   1   7       17.84       51.74      8.71 o 
   1   1   7      243.37      234.53     13.30 o 
   2   1   7       13.11       14.03      5.49 o 
   3   1   7        7.05       16.50      6.03 o 
   4   1   7      104.00       81.53      6.41 o 
   5   1   7       12.40       23.53     10.95 o 
   6   1   7        6.00       13.50      7.32 o 
   7   1   7        9.15       13.20      6.86 o 
   8   1   7        4.86       37.31     19.47 o 
   9   1   7       16.20       95.93     21.94 o 
  10   1   7        0.21       -4.65      9.19 o 
  11   1   7        0.38      -11.71     14.94 o 
  12   1   7        2.48       -4.39     13.53 o 
 -14   2   7        9.54       28.12     29.72 o 
 -13   2   7        6.84       -2.44     19.63 o 
 -12   2   7       30.16       21.09     19.16 o 
 -11   2   7       11.75       13.19     12.73 o 
 -10   2   7        0.57       -3.63     10.37 o 
  -9   2   7      154.20      128.18     17.74 o 
  -8   2   7       16.55       -1.39     13.35 o 
  -7   2   7        8.11        4.44      7.71 o 
  -6   2   7       64.47       81.10     10.53 o 
  -5   2   7      143.44      113.59     11.12 o 
  -4   2   7      118.86      106.23      7.29 o 
  -3   2   7       19.44       12.55      4.62 o 
  -2   2   7       62.36       96.79     11.02 o 
  -1   2   7      192.05      176.51      6.56 o 
   0   2   7      109.99      113.05      9.02 o 
   1   2   7       12.76       12.71      6.47 o 
   2   2   7       18.11       16.50     12.97 o 
   3   2   7       29.45       31.04     11.93 o 
   4   2   7       85.90       91.35     13.69 o 
   5   2   7        0.46       16.55     10.63 o 
   6   2   7        7.88        2.96      7.23 o 
   7   2   7        3.95        9.39      7.93 o 
   8   2   7       18.68       28.38     14.96 o 
   9   2   7        4.40       10.66     13.25 o 
  10   2   7        6.52       24.09     17.06 o 
  11   2   7       14.18       -5.82     18.14 o 
  12   2   7        0.22        3.84     16.23 o 
 -13   3   7        0.58      -13.26     25.12 o 
 -12   3   7        0.60       26.54     17.38 o 
 -11   3   7        0.11      -14.35     15.65 o 
 -10   3   7       15.29       16.46     12.65 o 
  -9   3   7        3.33       21.90     11.39 o 
  -8   3   7        0.54        5.47      8.44 o 
  -7   3   7       81.60       85.58     13.62 o 
  -6   3   7       96.43       89.40     12.47 o 
  -5   3   7       19.77       -1.13     10.53 o 
  -4   3   7       67.34       71.53     11.16 o 
  -3   3   7      130.57      123.72      9.03 o 
  -2   3   7      142.51      157.09     16.55 o 
  -1   3   7      103.39      108.62      8.46 o 
   0   3   7       48.88       47.81      9.10 o 
   1   3   7       78.88       55.33      9.98 o 
   2   3   7      230.66      199.56     14.79 o 
   3   3   7       54.27       61.99      9.27 o 
   4   3   7       94.95       79.86      9.85 o 
   5   3   7       97.75       78.32      9.93 o 
   6   3   7       50.44       38.67     17.49 o 
   7   3   7       93.83       98.53     19.33 o 
   8   3   7       32.41       30.45     15.36 o 
   9   3   7       17.41       29.40     15.71 o 
  10   3   7       23.39        9.13     18.00 o 
  11   3   7        7.53        4.48     14.35 o 
 -12   4   7       17.41       11.87     18.99 o 
 -11   4   7       56.00       81.32     38.50 o 
 -10   4   7       34.85       20.52     17.87 o 
  -9   4   7       50.62       98.36     23.44 o 
  -8   4   7       61.90       42.85     12.22 o 
  -7   4   7      109.30       98.02     17.72 o 
  -6   4   7       72.31       65.93     11.98 o 
  -5   4   7      247.65      244.69     18.45 o 
  -4   4   7      103.32      102.07     14.99 o 
  -3   4   7      243.24      248.44     20.77 o 
  -2   4   7      121.30      133.26     10.99 o 
  -1   4   7      125.80      135.84     10.24 o 
   0   4   7      427.10      406.46     21.44 o 
   1   4   7        2.58        8.65      7.27 o 
   2   4   7       91.86      101.07     11.85 o 
   3   4   7       47.44       46.00      9.27 o 
   4   4   7       48.53       50.41     14.29 o 
   5   4   7       29.85       10.21     10.19 o 
   6   4   7        0.53       24.34     17.19 o 
   7   4   7       16.33        2.06     11.53 o 
   8   4   7       20.83       -7.81     14.43 o 
   9   4   7        1.34        8.37     14.88 o 
  10   4   7        3.17       25.69     17.52 o 
  11   4   7        1.76       17.73     24.68 o 
 -11   5   7        7.74        9.47     17.14 o 
 -10   5   7        2.91       -2.92     14.10 o 
  -9   5   7        2.87      -11.31     18.65 o 
  -8   5   7      100.20       91.39     22.41 o 
  -7   5   7        3.42       14.55     15.17 o 
  -6   5   7       43.06       38.60     10.57 o 
  -5   5   7      135.60      115.10     15.04 o 
  -4   5   7       53.36       63.94     16.38 o 
  -3   5   7      111.87      125.99     15.27 o 
  -2   5   7       56.40       56.30     15.72 o 
  -1   5   7      180.46      157.70     16.51 o 
   0   5   7      163.81      148.61     16.52 o 
   1   5   7        5.25       12.07     10.40 o 
   2   5   7      186.72      202.96     23.20 o 
   3   5   7      167.51      163.35     23.32 o 
   4   5   7       87.31      104.30     20.84 o 
   5   5   7       57.49       48.82     17.36 o 
   6   5   7       79.12       81.30     22.29 o 
   7   5   7       93.02       82.60     21.79 o 
   8   5   7       44.26       46.34     21.56 o 
   9   5   7       27.74       18.85     18.31 o 
  -9   6   7       32.65       30.70     21.22 o 
  -8   6   7       18.06       13.01     16.64 o 
  -7   6   7      133.17      118.64     24.36 o 
  -6   6   7       61.32       79.43     21.91 o 
  -5   6   7      142.64      164.41     24.63 o 
  -4   6   7       85.77      106.55     16.15 o 
  -3   6   7      106.60      114.12     19.29 o 
  -2   6   7      184.62      179.46     21.57 o 
  -1   6   7       80.96       99.64     16.61 o 
   0   6   7      109.56      136.26     19.99 o 
   1   6   7       51.74       50.07     21.45 o 
   2   6   7       67.89       57.45     18.04 o 
   3   6   7        9.56        4.49     12.52 o 
   4   6   7       38.63       54.32     18.67 o 
   5   6   7       13.71       23.64     15.82 o 
   6   6   7       12.90        8.08     14.82 o 
   7   6   7        3.45      -16.30     18.24 o 
  -6   7   7       21.91        9.62     18.75 o 
  -5   7   7       27.27       11.00     18.48 o 
  -4   7   7       31.16       40.10     21.46 o 
  -3   7   7       50.87       -5.09     31.24 o 
  -2   7   7       78.87       60.24     28.64 o 
  -1   7   7       30.08       28.98     15.31 o 
   0   7   7       45.10       81.30     28.37 o 
   1   7   7       72.40      103.17     24.87 o 
   2   7   7       37.27       35.36     18.58 o 
   3   7   7       55.55       70.12     22.09 o 
   4   7   7       76.37       77.87     36.51 o 
 -14   0   8       69.38       84.49     44.64 o 
 -13   0   8       57.89       41.43     35.15 o 
 -12   0   8      119.40      207.12     55.45 o 
 -11   0   8      209.94      171.87     53.02 o 
 -10   0   8      410.88      431.40     86.05 o 
  -9   0   8     1182.76     1154.69     93.75 o 
  -8   0   8      176.81      156.91     34.38 o 
  -7   0   8     1161.27     1063.59     45.72 o 
  -6   0   8     1576.44     1426.28    100.27 o 
  -5   0   8     3436.30     3252.16    122.83 o 
  -4   0   8     2937.04     2825.18    116.40 o 
  -3   0   8     2566.28     2176.70    147.04 o 
  -2   0   8     5696.34     5685.64    130.06 o 
  -1   0   8     5891.42     5394.96    120.81 o 
   0   0   8     4692.52     4697.22    163.43 o 
   1   0   8     3457.52     3493.92     97.83 o 
   2   0   8     3406.47     3372.27     79.59 o 
   3   0   8     1240.16     1143.40     74.97 o 
   4   0   8     1926.07     1796.69     78.79 o 
   5   0   8      898.54      970.85     72.38 o 
   6   0   8      846.34      797.79     51.24 o 
   7   0   8      355.03      383.09     31.52 o 
   8   0   8      175.27      131.35     21.50 o 
   9   0   8      430.22      357.09     34.99 o 
  10   0   8      129.00       82.06     36.27 o 
  11   0   8       58.62       54.88     34.83 o 
 -14   1   8       94.11       74.09     34.90 o 
 -13   1   8      207.10      213.26     39.75 o 
 -12   1   8      221.01      231.28     43.54 o 
 -11   1   8      217.11      246.49     41.04 o 
 -10   1   8      420.18      450.24     32.56 o 
  -9   1   8      848.22      838.26     39.83 o 
  -8   1   8     1110.35     1074.19     48.28 o 
  -7   1   8       35.53       37.12      8.44 o 
  -6   1   8      577.68      526.90     16.65 o 
  -5   1   8      314.18      274.72     11.18 o 
  -4   1   8      174.95      151.29     10.18 o 
  -3   1   8       83.01       80.22      6.32 o 
  -2   1   8      113.22      150.21      8.07 o 
  -1   1   8      318.41      281.82     13.74 o 
   0   1   8       37.03       62.39      8.90 o 
   1   1   8        1.07       25.37     10.91 o 
   2   1   8        9.84       20.52      7.38 o 
   3   1   8       32.92       28.59     10.17 o 
   4   1   8      701.90      722.20     26.96 o 
   5   1   8      222.54      187.80     14.81 o 
   6   1   8      255.68      212.69     22.60 o 
   7   1   8      387.59      336.74     27.11 o 
   8   1   8      375.29      308.60     25.23 o 
   9   1   8      478.21      439.23     31.42 o 
  10   1   8       24.64       39.19     17.63 o 
  11   1   8      103.37       59.18     26.12 o 
  12   1   8       52.25       20.62     25.81 o 
 -13   2   8       34.07       31.17     26.80 o 
 -12   2   8       74.14      116.54     41.83 o 
 -11   2   8      234.83      265.45     31.87 o 
 -10   2   8      299.78      268.02     27.50 o 
  -9   2   8      641.68      678.38     40.72 o 
  -8   2   8      253.45      208.06     19.54 o 
  -7   2   8      992.97      970.93     46.12 o 
  -6   2   8      978.66      981.13     38.63 o 
  -5   2   8     2349.29     2021.85     80.99 o 
  -4   2   8     2233.27     2099.72     44.53 o 
  -3   2   8     2688.48     2532.29     52.17 o 
  -2   2   8     3291.94     3264.62     78.23 o 
  -1   2   8     3804.44     3640.85     84.89 o 
   0   2   8     4840.29     4828.27    109.78 o 
   1   2   8     2231.73     2058.34     79.76 o 
   2   2   8     2313.87     2227.54    100.15 o 
   3   2   8     1184.14     1107.30     55.35 o 
   4   2   8     1518.61     1311.02     99.27 o 
   5   2   8      791.09      843.32     42.79 o 
   6   2   8      429.24      414.12     24.58 o 
   7   2   8      329.07      323.53     23.19 o 
   8   2   8      229.76      175.39     25.63 o 
   9   2   8      195.56      200.76     30.49 o 
  10   2   8      115.25      153.72     30.47 o 
  11   2   8       49.49        7.20     16.58 o 
 -12   3   8      133.51      158.77     41.06 o 
 -11   3   8      148.13      160.17     28.46 o 
 -10   3   8      510.59      554.12     40.76 o 
  -9   3   8      238.46      238.85     28.25 o 
  -8   3   8      404.00      359.79     26.58 o 
  -7   3   8      503.19      494.01     29.39 o 
  -6   3   8      148.27      141.41     14.25 o 
  -5   3   8       35.42       50.36     11.11 o 
  -4   3   8      245.38      251.68     14.11 o 
  -3   3   8       90.88      106.99     11.00 o 
  -2   3   8        3.41       -5.06      5.19 o 
  -1   3   8       51.16       50.77      9.80 o 
   0   3   8       18.44       39.17      8.10 o 
   1   3   8      448.55      440.71     21.09 o 
   2   3   8      408.39      442.50     26.80 o 
   3   3   8      100.34      156.58     27.07 o 
   4   3   8       93.20       80.58     10.72 o 
   5   3   8      172.54      175.68     15.27 o 
   6   3   8      147.12      146.08     21.97 o 
   7   3   8      457.21      413.04     37.26 o 
   8   3   8      123.20      106.08     22.13 o 
   9   3   8      150.15      116.74     23.66 o 
  10   3   8      117.72      101.34     27.02 o 
  11   3   8       49.53       78.86     26.64 o 
 -12   4   8       27.93       34.36     23.07 o 
 -11   4   8      145.72      140.77     28.76 o 
 -10   4   8      110.33       86.95     30.57 o 
  -9   4   8      183.32      176.40     21.64 o 
  -8   4   8      240.69      236.64     22.71 o 
  -7   4   8      421.95      396.43     27.71 o 
  -6   4   8      333.44      308.47     22.65 o 
  -5   4   8     1122.25     1162.92     60.44 o 
  -4   4   8      989.75     1004.87     69.33 o 
  -3   4   8     1360.02     1229.36     49.18 o 
  -2   4   8     1187.46     1377.39     77.84 o 
  -1   4   8     1360.22     1225.48     45.27 o 
   0   4   8     2844.92     2896.44     98.42 o 
   1   4   8      845.14      732.30     57.10 o 
   2   4   8      859.00      837.74     36.44 o 
   3   4   8      667.52      655.61     32.00 o 
   4   4   8      659.24      601.72     38.79 o 
   5   4   8      471.54      457.76     37.21 o 
   6   4   8      138.20      153.43     25.60 o 
   7   4   8      129.59      134.83     25.36 o 
   8   4   8      148.87      147.19     26.94 o 
   9   4   8       73.08       88.82     24.38 o 
  10   4   8       42.62       28.77     19.11 o 
 -10   5   8      156.26      118.69     31.34 o 
  -9   5   8       84.92       68.85     28.11 o 
  -8   5   8      263.88      283.54     35.83 o 
  -7   5   8      126.11      115.78     16.43 o 
  -6   5   8       48.63       57.21     12.78 o 
  -5   5   8       58.26       51.08     11.25 o 
  -4   5   8       77.84       85.80     14.22 o 
  -3   5   8       50.66       79.31     16.68 o 
  -2   5   8        1.94       21.29     10.90 o 
  -1   5   8        2.56       12.05      8.85 o 
   0   5   8        0.12       13.76     14.50 o 
   1   5   8       18.51       32.83     12.17 o 
   2   5   8       51.99       55.63     17.80 o 
   3   5   8       41.21       83.99     18.65 o 
   4   5   8       87.88      107.88     21.82 o 
   5   5   8       42.78       67.99     19.86 o 
   6   5   8       72.60       70.47     21.94 o 
   7   5   8      126.38      120.14     26.73 o 
   8   5   8       74.31       80.60     31.03 o 
  -8   6   8       42.37       49.64     25.71 o 
  -7   6   8       96.67       89.19     28.26 o 
  -6   6   8      133.03      145.06     32.92 o 
  -5   6   8      308.38      288.94     41.93 o 
  -4   6   8      260.49      221.05     25.98 o 
  -3   6   8      269.68      249.90     26.12 o 
  -2   6   8      451.41      466.62     36.48 o 
  -1   6   8      412.99      344.91     27.80 o 
   0   6   8      468.39      420.80     33.97 o 
   1   6   8      350.51      292.46     30.50 o 
   2   6   8      256.32      241.38     30.77 o 
   3   6   8      141.32      141.63     26.65 o 
   4   6   8      197.91      164.13     27.50 o 
   5   6   8       98.67       89.62     23.58 o 
   6   6   8       83.44      107.12     26.91 o 
  -5   7   8       28.45       34.11     24.97 o 
  -4   7   8       19.00       35.64     23.40 o 
  -3   7   8        4.61       12.41     21.56 o 
  -2   7   8        1.06       -4.47     24.84 o 
  -1   7   8       16.25       23.68     14.87 o 
   0   7   8        5.37        0.61     12.87 o 
   1   7   8        2.52        3.82     15.46 o 
   2   7   8        0.31       -9.15     15.92 o 
   3   7   8       13.54        9.88     15.50 o 
 -13   1   9        2.76       13.51     22.03 o 
 -12   1   9        0.08       23.06     20.31 o 
 -11   1   9        5.33       -5.88     15.31 o 
 -10   1   9       17.20       32.76     17.30 o 
  -9   1   9        1.62        0.21      8.27 o 
  -8   1   9       12.74       34.35     11.47 o 
  -7   1   9        3.56        4.18      6.96 o 
  -6   1   9       56.87       49.83      6.92 o 
  -5   1   9        5.52        3.62      5.67 o 
  -4   1   9        0.39       17.75      6.41 o 
  -3   1   9       33.66       39.99      5.42 o 
  -2   1   9        7.82        7.59      6.06 o 
  -1   1   9       59.67       56.38     10.18 o 
   0   1   9        3.22       12.40      8.61 o 
   1   1   9        0.12       22.44     10.97 o 
   2   1   9      118.11      130.96     12.17 o 
   3   1   9        0.10        1.07      6.04 o 
   4   1   9        3.07        2.73      6.67 o 
   5   1   9       20.80       25.28     11.02 o 
   6   1   9        1.15       -7.99      7.99 o 
   7   1   9        6.19        9.85      8.47 o 
   8   1   9        6.66       14.20     10.46 o 
   9   1   9        0.05       10.86     11.39 o 
  10   1   9       13.43       12.33     18.10 o 
  11   1   9        6.11        5.02     17.80 o 
 -13   2   9        4.04       25.53     29.07 o 
 -12   2   9        0.13        5.27     16.93 o 
 -11   2   9        5.24       12.41     18.29 o 
 -10   2   9        0.47       21.33     13.15 o 
  -9   2   9        2.82        4.78     10.47 o 
  -8   2   9       35.71       46.87     12.50 o 
  -7   2   9        0.56       19.97     10.06 o 
  -6   2   9        5.24       -0.32      6.24 o 
  -5   2   9       50.48       56.98      8.81 o 
  -4   2   9       15.42       18.26      9.02 o 
  -3   2   9       12.14       35.41      8.39 o 
  -2   2   9       64.77       64.80      8.04 o 
  -1   2   9       39.46       61.56      9.88 o 
   0   2   9       27.51       36.30      7.65 o 
   1   2   9      104.91      119.90     10.77 o 
   2   2   9       19.97       31.63     11.50 o 
   3   2   9       54.64       75.43     10.16 o 
   4   2   9       12.18       10.60      8.73 o 
   5   2   9       23.65       78.31     24.97 o 
   6   2   9       52.40       39.14     14.17 o 
   7   2   9        0.42        6.38     10.70 o 
   8   2   9        5.71       27.08     16.99 o 
   9   2   9       23.69       28.34     20.14 o 
  10   2   9        2.01      -20.92     23.67 o 
  11   2   9        2.52        5.75     20.84 o 
 -12   3   9       12.87       -3.05     20.82 o 
 -11   3   9       11.52       25.07     26.77 o 
 -10   3   9       59.57       43.80     15.97 o 
  -9   3   9       50.64       38.15     13.60 o 
  -8   3   9       35.92       59.94     14.41 o 
  -7   3   9       65.56       57.45     14.59 o 
  -6   3   9      140.33      204.90     38.80 o 
  -5   3   9       21.29       30.27     20.44 o 
  -4   3   9       88.95       94.60      8.68 o 
  -3   3   9       52.03       73.73     14.28 o 
  -2   3   9      106.33       99.73     13.15 o 
  -1   3   9       85.67       97.05     13.01 o 
   0   3   9        1.07        7.96      7.07 o 
   1   3   9      133.24      127.92     12.15 o 
   2   3   9      107.60      125.82     13.66 o 
   3   3   9       13.85       43.96     12.18 o 
   4   3   9        5.99       35.26      9.85 o 
   5   3   9       23.92       39.51     10.56 o 
   6   3   9       25.54       18.41     13.88 o 
   7   3   9        6.18        4.67     11.69 o 
   8   3   9        3.17       26.43     16.25 o 
   9   3   9        2.26        5.82     14.39 o 
  10   3   9        3.69       12.42     26.38 o 
 -11   4   9        1.26       19.07     18.84 o 
 -10   4   9       20.57       15.86     16.17 o 
  -9   4   9        7.65       22.47     12.65 o 
  -8   4   9        0.98       26.38     21.88 o 
  -7   4   9       35.06       43.20     13.62 o 
  -6   4   9       17.48       13.48      8.78 o 
  -5   4   9       12.10       24.76     10.86 o 
  -4   4   9       80.07       83.35     15.23 o 
  -3   4   9       47.02       73.08     10.93 o 
  -2   4   9       87.69      108.93     15.60 o 
  -1   4   9       59.33       64.24     11.12 o 
   0   4   9       89.31      104.76     18.24 o 
   1   4   9      235.30      245.63     22.84 o 
   2   4   9       30.32       50.70     13.19 o 
   3   4   9       66.11       60.58     15.72 o 
   4   4   9       66.17       89.45     19.15 o 
   5   4   9       59.55       62.93     18.36 o 
   6   4   9       29.83       43.59     19.71 o 
   7   4   9       17.48       12.78     22.10 o 
   8   4   9       17.74        8.32     17.98 o 
   9   4   9       13.46        2.47     15.28 o 
  -9   5   9       48.69       62.55     26.79 o 
  -8   5   9       99.67       96.50     25.94 o 
  -7   5   9       61.35       42.96     15.67 o 
  -6   5   9       77.89       80.66     17.26 o 
  -5   5   9       42.37       69.15     16.12 o 
  -4   5   9      120.30      124.32     20.60 o 
  -3   5   9       73.69      129.30     20.45 o 
  -2   5   9       61.43       66.80     16.12 o 
  -1   5   9       43.85       83.30     15.08 o 
   0   5   9       54.65       62.18     14.17 o 
   1   5   9      123.41      142.78     24.42 o 
   2   5   9       10.41       14.41     13.19 o 
   3   5   9       71.82      101.60     20.48 o 
   4   5   9       25.11       21.97     15.02 o 
   5   5   9       12.84       14.91     15.33 o 
   6   5   9       11.27        5.44     15.19 o 
   7   5   9        3.30      -17.85     18.75 o 
   8   5   9        7.58       63.12     73.63 o 
  -7   6   9        3.09       37.13     28.88 o 
  -6   6   9       18.01       16.77     34.17 o 
  -5   6   9       19.90        1.74     14.45 o 
  -4   6   9       46.86       32.09     15.16 o 
  -3   6   9       36.95       16.57     16.20 o 
  -2   6   9       26.34       56.10     17.55 o 
  -1   6   9       95.08      135.25     25.30 o 
   0   6   9       85.29       95.15     31.62 o 
   1   6   9       54.17       47.22     22.53 o 
   2   6   9       66.84       41.02     17.70 o 
   3   6   9       60.49       59.62     20.57 o 
   4   6   9       26.67       20.43     16.93 o 
   5   6   9       54.18       61.24     21.37 o 
  -2   7   9       14.24       47.72     30.31 o 
  -1   7   9       26.01        0.59     15.83 o 
   0   7   9       56.14       75.06     28.40 o 
 -13   0  10       47.54       88.00     50.49 o 
 -12   0  10      150.39      280.85    112.42 o 
 -11   0  10      209.80      175.96     47.20 o 
 -10   0  10      280.97      245.82     47.80 o 
  -9   0  10       95.59      127.24     30.55 o 
  -8   0  10       36.70       44.51     25.87 o 
  -7   0  10     1285.62     1251.14     60.70 o 
  -6   0  10      182.20      154.03     14.55 o 
  -5   0  10      229.51      256.96     19.58 o 
  -4   0  10      221.44      281.38     24.78 o 
  -3   0  10      134.32      142.78     19.44 o 
  -2   0  10      281.66      265.00     16.03 o 
  -1   0  10       83.35       90.06     10.95 o 
   0   0  10        5.62       37.66      9.89 o 
   1   0  10      111.39      135.83     23.61 o 
   2   0  10      235.34      281.37     31.68 o 
   3   0  10      309.38      345.79     37.45 o 
   4   0  10       14.90       36.28     21.48 o 
   5   0  10      290.92      464.28     44.88 o 
   6   0  10      199.47      188.29     30.99 o 
   7   0  10       78.72      119.31     31.66 o 
   8   0  10       70.59       90.48     28.95 o 
   9   0  10       26.72       62.73     39.59 o 
  10   0  10      154.72      235.75     80.78 o 
 -12   1  10       57.99      102.33     30.49 o 
 -11   1  10      123.64      144.73     34.03 o 
 -10   1  10      195.20      166.51     28.22 o 
  -9   1  10      183.72      201.97     20.53 o 
  -8   1  10     1230.54     1215.24     48.18 o 
  -7   1  10     1069.78     1036.33     42.56 o 
  -6   1  10     1216.11     1218.23     36.13 o 
  -5   1  10     1102.69     1159.56     35.39 o 
  -4   1  10     1788.27     1730.72     62.68 o 
  -3   1  10     2297.71     2444.00     53.08 o 
  -2   1  10     1652.07     1790.39     81.73 o 
  -1   1  10     1375.02     1335.52     92.35 o 
   0   1  10     1497.19     1552.13     45.29 o 
   1   1  10     1895.13     2079.64     56.13 o 
   2   1  10     1593.58     1705.28     51.21 o 
   3   1  10     1473.58     1547.76     63.32 o 
   4   1  10      866.60      937.58     40.27 o 
   5   1  10      759.25      811.46     36.39 o 
   6   1  10      466.60      558.52     31.58 o 
   7   1  10      318.63      324.60     30.31 o 
   8   1  10      142.73      164.54     24.62 o 
   9   1  10       40.61       83.76     28.70 o 
  10   1  10       19.05        7.72     21.30 o 
 -12   2  10      121.40      128.67     30.32 o 
 -11   2  10      185.71      165.01     48.73 o 
 -10   2  10       87.50      108.95     19.08 o 
  -9   2  10      190.07      195.52     32.17 o 
  -8   2  10      130.48      142.31     16.96 o 
  -7   2  10      348.35      353.39     24.05 o 
  -6   2  10      280.81      297.35     22.74 o 
  -5   2  10      370.01      360.81     15.60 o 
  -4   2  10       89.46       73.84      8.40 o 
  -3   2  10       98.08      154.74     13.39 o 
  -2   2  10      100.38       97.15     10.43 o 
  -1   2  10        3.26       15.13     11.05 o 
   0   2  10        5.66       15.57     11.63 o 
   1   2  10      410.56      399.10     25.03 o 
   2   2  10       16.19       23.29      7.94 o 
   3   2  10      187.53      210.76     17.32 o 
   4   2  10      104.17      117.89     15.01 o 
   5   2  10      166.87      167.22     17.84 o 
   6   2  10      150.78      171.54     17.37 o 
   7   2  10       44.73      107.88     20.30 o 
   8   2  10       83.61      123.64     25.12 o 
   9   2  10       38.41       26.01     23.56 o 
  10   2  10       71.34       88.63     48.75 o 
 -11   3  10       20.93       15.97     21.95 o 
 -10   3  10      127.22      129.54     24.12 o 
  -9   3  10      278.27      274.86     27.17 o 
  -8   3  10      418.75      461.65     32.68 o 
  -7   3  10      564.42      580.91     34.27 o 
  -6   3  10      959.40      853.59     92.70 o 
  -5   3  10      659.25      691.71     33.13 o 
  -4   3  10     1054.21     1084.71     49.87 o 
  -3   3  10      974.05     1059.92     43.36 o 
  -2   3  10     1338.31     1430.02     64.72 o 
  -1   3  10     1015.48     1155.12     43.44 o 
   0   3  10      494.52      621.68     30.81 o 
   1   3  10     1324.81     1475.83     63.29 o 
   2   3  10      956.48     1000.95     41.64 o 
   3   3  10      857.68      935.21     41.97 o 
   4   3  10      494.11      591.78     37.26 o 
   5   3  10      336.44      377.40     33.19 o 
   6   3  10      392.14      394.57     36.06 o 
   7   3  10      171.17      207.66     28.97 o 
   8   3  10       65.65      103.11     23.37 o 
   9   3  10       30.58       28.56     24.13 o 
 -10   4  10       26.71      113.74     29.00 o 
  -9   4  10      159.06      137.66     22.88 o 
  -8   4  10       85.87       94.14     19.64 o 
  -7   4  10       79.36      110.33     19.99 o 
  -6   4  10      205.66      191.62     25.50 o 
  -5   4  10      220.26      204.41     26.36 o 
  -4   4  10       26.59       26.71     12.77 o 
  -3   4  10       38.55       80.40     16.41 o 
  -2   4  10       44.39       70.68     15.73 o 
  -1   4  10       17.80       16.83      9.11 o 
   0   4  10        5.45        5.12      8.30 o 
   1   4  10      235.81      249.33     24.62 o 
   2   4  10        4.11        5.82      8.63 o 
   3   4  10       60.34       83.17     18.69 o 
   4   4  10       69.63      113.73     21.28 o 
   5   4  10       98.77      102.58     22.25 o 
   6   4  10       65.50       77.89     21.78 o 
   7   4  10       29.72       57.58     21.78 o 
   8   4  10       39.79       67.67     23.87 o 
  -9   5  10       83.69       92.44     29.25 o 
  -8   5  10      177.60      178.57     35.12 o 
  -7   5  10      173.07      164.36     24.32 o 
  -6   5  10      323.87      286.85     27.91 o 
  -5   5  10      237.36      289.88     45.81 o 
  -4   5  10      362.64      421.59     38.58 o 
  -3   5  10      431.97      456.16     39.06 o 
  -2   5  10      355.52      400.81     35.65 o 
  -1   5  10      412.18      480.58     33.00 o 
   0   5  10      271.48      273.62     24.45 o 
   1   5  10      309.96      355.96     31.11 o 
   2   5  10      389.51      406.88     38.66 o 
   3   5  10      341.84      345.21     37.62 o 
   4   5  10      146.07      173.44     27.72 o 
   5   5  10      133.63      198.34     31.73 o 
   6   5  10       91.73      107.78     27.83 o 
  -6   6  10       33.63       31.64     22.67 o 
  -5   6  10       34.05       29.60     21.82 o 
  -4   6  10       21.46       56.90     20.79 o 
  -3   6  10       18.09        7.02     12.55 o 
  -2   6  10       25.70       39.62     31.60 o 
  -1   6  10        6.10       16.05     19.80 o 
   0   6  10        0.28      -17.28     32.87 o 
   1   6  10       11.85        5.01     21.99 o 
   2   6  10       37.72        8.94     14.22 o 
   3   6  10       15.77       13.25     19.54 o 
   4   6  10        8.04      -11.14     16.10 o 
 -12   1  11        0.51       -0.49     17.17 o 
 -11   1  11        0.96       17.56     17.80 o 
 -10   1  11        0.53       -5.49     13.12 o 
  -9   1  11        0.29       -2.25     10.26 o 
  -8   1  11        7.12       10.44     11.43 o 
  -7   1  11        2.44       -7.95      7.95 o 
  -6   1  11        0.65       12.19      7.04 o 
  -5   1  11        2.91       35.02     10.69 o 
  -4   1  11       11.84       21.45      5.90 o 
  -3   1  11       17.02        5.40      9.43 o 
  -2   1  11        2.49        0.55      7.06 o 
  -1   1  11       14.11       28.48     10.64 o 
   0   1  11       28.96       45.38     11.48 o 
   1   1  11        2.30        3.72      6.27 o 
   2   1  11        9.59       16.25      6.92 o 
   3   1  11        8.66       -6.40     10.92 o 
   4   1  11        8.01        9.12     17.04 o 
   5   1  11        2.60       12.55     24.99 o 
   6   1  11        0.07       19.52     19.37 o 
   7   1  11       13.89       10.16     13.55 o 
   8   1  11        3.30        9.21     19.16 o 
   9   1  11        0.61       18.11     23.16 o 
 -11   2  11       13.05        6.96     16.12 o 
 -10   2  11        8.07       15.65     15.84 o 
  -9   2  11        0.36       13.27     10.70 o 
  -8   2  11       28.47       29.98     11.10 o 
  -7   2  11       69.23       77.90     14.41 o 
  -6   2  11        3.10       82.10     36.86 o 
  -5   2  11       44.28       57.86     12.42 o 
  -4   2  11       58.86       74.94     10.75 o 
  -3   2  11       29.06       29.44     10.71 o 
  -2   2  11       23.38       25.93      8.54 o 
  -1   2  11        0.36       -7.97      7.97 o 
   0   2  11      123.78      138.16     14.76 o 
   1   2  11       28.35       25.64      9.16 o 
   2   2  11       29.42       30.16     19.21 o 
   3   2  11       32.87       34.24      9.39 o 
   4   2  11       31.05       38.16     14.47 o 
   5   2  11        0.48       -5.68      8.27 o 
   6   2  11        0.30        7.54     20.78 o 
   7   2  11        0.07      -21.25     21.25 o 
   8   2  11       15.52       17.52     19.62 o 
   9   2  11        0.17       -2.49     16.29 o 
 -11   3  11        1.91       -6.27     23.43 o 
 -10   3  11        0.57        7.27     16.37 o 
  -9   3  11        4.83       -0.18     10.67 o 
  -8   3  11       24.57       59.35     30.77 o 
  -7   3  11        6.61       11.21     15.04 o 
  -6   3  11       12.36        8.92     10.90 o 
  -5   3  11       43.98       39.76     15.88 o 
  -4   3  11       18.36       36.21     15.94 o 
  -3   3  11       46.07       58.83     10.72 o 
  -2   3  11       10.35       31.60     18.23 o 
  -1   3  11       46.80       53.21     16.94 o 
   0   3  11       67.85       76.07     12.29 o 
   1   3  11        0.81        0.24      8.89 o 
   2   3  11       55.71       60.02     12.85 o 
   3   3  11       36.39       45.80     12.17 o 
   4   3  11       33.59       90.53     26.27 o 
   5   3  11       17.44       30.31     13.02 o 
   6   3  11       11.42       -0.24     12.49 o 
   7   3  11       26.04       11.18     19.36 o 
   8   3  11       14.94       34.42     23.71 o 
  -9   4  11       23.60       44.16     22.91 o 
  -8   4  11       28.96       64.19     19.64 o 
  -7   4  11       30.00       26.69     15.99 o 
  -6   4  11       41.65       64.17     17.20 o 
  -5   4  11       97.14      102.96     18.90 o 
  -4   4  11       33.72       55.05     15.97 o 
  -3   4  11       60.87       60.78     16.74 o 
  -2   4  11       48.88       57.18     23.81 o 
  -1   4  11       68.61       87.41     15.07 o 
   0   4  11       49.10       67.77     14.01 o 
   1   4  11        4.12        7.28     14.93 o 
   2   4  11       39.58       52.27     16.63 o 
   3   4  11        6.34        9.64     13.14 o 
   4   4  11        8.16        3.24     11.42 o 
   5   4  11        9.00       18.20     16.50 o 
   6   4  11        1.66       16.45     16.14 o 
   7   4  11        3.71      -10.04     18.29 o 
  -7   5  11       28.17      -19.19     19.70 o 
  -6   5  11       21.37        9.18     11.79 o 
  -5   5  11       28.52       19.34     14.76 o 
  -4   5  11       13.14       12.15     23.29 o 
  -3   5  11       36.84       34.10     19.61 o 
  -2   5  11       72.82       92.61     20.58 o 
  -1   5  11       16.83        9.36     12.36 o 
   0   5  11       16.65       23.90     17.29 o 
   1   5  11       52.38       84.21     20.66 o 
   2   5  11       39.44       31.69     15.99 o 
   3   5  11       23.38       17.25     16.03 o 
   4   5  11       43.29       71.97     22.09 o 
   5   5  11       16.11       38.93     21.63 o 
  -4   6  11       27.32       15.46     34.19 o 
  -3   6  11       29.40       35.39     18.99 o 
  -2   6  11       61.62       52.87     21.56 o 
  -1   6  11       61.09       24.06     18.25 o 
   0   6  11        5.90       -0.20     19.17 o 
   1   6  11       15.37       23.85     17.91 o 
 -11   0  12       76.53       82.42     37.25 o 
 -10   0  12      159.36      133.01     35.74 o 
  -9   0  12      343.57      311.05     47.41 o 
  -8   0  12      131.94      101.63     34.09 o 
  -7   0  12      325.47      330.77     40.76 o 
  -6   0  12      583.50      473.43     29.92 o 
  -5   0  12     1046.59     1009.87     79.77 o 
  -4   0  12      967.87      844.16     64.19 o 
  -3   0  12      843.53      791.46     53.71 o 
  -2   0  12     1326.10     1118.12     60.03 o 
  -1   0  12     1454.06     1327.42     84.11 o 
   0   0  12     1362.53     1354.73     86.42 o 
   1   0  12      795.35      766.23     64.53 o 
   2   0  12      492.66      442.65     50.78 o 
   3   0  12      583.87      542.52     54.88 o 
   4   0  12      385.67      420.26     51.81 o 
   5   0  12      209.08      251.38     42.66 o 
   6   0  12      156.66      172.67     38.62 o 
   7   0  12       86.58       26.03     25.22 o 
   8   0  12       92.43      110.24     37.82 o 
 -11   1  12      108.19      124.17     28.70 o 
 -10   1  12      177.44      142.34     27.21 o 
  -9   1  12      214.56      168.24     32.08 o 
  -8   1  12      326.45      318.59     32.55 o 
  -7   1  12       28.98       32.44     10.31 o 
  -6   1  12      128.52      139.34     16.61 o 
  -5   1  12       55.43       57.47     11.14 o 
  -4   1  12       67.27       65.53     10.43 o 
  -3   1  12       17.76        9.20      6.15 o 
  -2   1  12        0.45       11.61      7.84 o 
  -1   1  12        1.33       15.88     16.04 o 
   0   1  12        1.41        9.86     11.60 o 
   1   1  12       16.33       32.99     18.00 o 
   2   1  12       52.88       65.57     21.22 o 
   3   1  12       29.22       16.96     12.84 o 
   4   1  12      136.97      165.48     24.79 o 
   5   1  12       47.70       42.18     17.27 o 
   6   1  12       69.47       53.85     18.43 o 
   7   1  12      143.25      117.46     25.10 o 
   8   1  12       72.14      108.78     32.69 o 
 -10   2  12      113.08       97.06     29.18 o 
  -9   2  12      170.53      167.09     35.01 o 
  -8   2  12      168.00      150.05     21.44 o 
  -7   2  12      252.03      239.50     24.72 o 
  -6   2  12      433.24      391.27     30.29 o 
  -5   2  12      758.62      642.95     39.08 o 
  -4   2  12      706.94      670.05     29.85 o 
  -3   2  12      820.62      743.33     38.04 o 
  -2   2  12      867.46      798.19     38.84 o 
  -1   2  12     1128.24     1042.40     43.83 o 
   0   2  12     1128.06     1045.52     44.44 o 
   1   2  12      543.65      482.49     27.63 o 
   2   2  12      477.98      450.98     40.57 o 
   3   2  12      367.55      290.51     22.33 o 
   4   2  12      299.52      280.72     31.35 o 
   5   2  12      219.74      211.19     26.50 o 
   6   2  12       86.93       99.09     27.91 o 
   7   2  12       74.63       81.17     29.23 o 
   8   2  12       62.32       63.36     29.69 o 
 -10   3  12      174.68      205.37     52.17 o 
  -9   3  12       91.27       61.71     19.70 o 
  -8   3  12      143.03      133.84     23.28 o 
  -7   3  12       97.84       80.60     20.45 o 
  -6   3  12       45.26       28.71     15.06 o 
  -5   3  12       14.52        6.32     10.64 o 
  -4   3  12       90.08      122.22     18.22 o 
  -3   3  12       10.75       22.92     18.07 o 
  -2   3  12        0.92        5.20      8.52 o 
  -1   3  12        0.01        5.11      8.71 o 
   0   3  12        0.16        6.40     10.72 o 
   1   3  12       17.99       19.66     11.23 o 
   2   3  12       55.22       63.31     14.29 o 
   3   3  12       25.10       18.66     10.53 o 
   4   3  12       51.73       50.22     15.98 o 
   5   3  12       41.78       67.49     24.10 o 
   6   3  12       58.06       43.87     25.06 o 
   7   3  12       62.04       28.06     18.59 o 
  -8   4  12       69.24       66.17     20.75 o 
  -7   4  12      159.00      159.76     26.03 o 
  -6   4  12      187.60      178.88     25.21 o 
  -5   4  12      313.42      337.86     34.00 o 
  -4   4  12      337.02      328.40     32.42 o 
  -3   4  12      386.47      387.05     35.45 o 
  -2   4  12      443.77      402.33     34.09 o 
  -1   4  12      461.96      399.67     33.69 o 
   0   4  12      454.76      459.20     37.17 o 
   1   4  12      350.52      299.68     26.78 o 
   2   4  12      224.44      263.28     31.02 o 
   3   4  12      119.88       88.70     20.50 o 
   4   4  12      165.76      154.09     27.13 o 
   5   4  12      110.57      125.41     33.45 o 
   6   4  12       48.63       19.10     25.49 o 
  -6   5  12       38.48       30.64     15.77 o 
  -5   5  12       16.26       39.48     23.33 o 
  -4   5  12       23.48       36.06     17.80 o 
  -3   5  12        4.04       -6.86     14.32 o 
  -2   5  12        0.82       25.00     15.11 o 
  -1   5  12        6.36        0.34     15.17 o 
   0   5  12        3.16       -4.62     31.72 o 
   1   5  12        0.13       -0.94     10.42 o 
   2   5  12        2.38      -15.75     15.75 o 
   3   5  12       16.17        6.44     14.88 o 
 -10   1  13        0.43       45.40     23.85 o 
  -9   1  13       19.07        7.09     18.53 o 
  -8   1  13        1.08      -17.28     17.28 o 
  -7   1  13        2.75       -8.30     10.65 o 
  -6   1  13       31.92       41.95     12.15 o 
  -5   1  13        2.56       -8.00      8.00 o 
  -4   1  13        0.07       -9.00     10.16 o 
  -3   1  13        3.44        0.20      7.27 o 
  -2   1  13        2.73        8.81     10.23 o 
  -1   1  13       16.09        5.46      9.59 o 
   0   1  13        1.98       -3.30     15.94 o 
   1   1  13        0.10       -0.90     10.87 o 
   2   1  13       30.10        9.40     11.53 o 
   3   1  13        0.30        8.33     12.40 o 
   4   1  13        0.50       33.62     16.99 o 
   5   1  13        4.44       16.85     14.46 o 
   6   1  13        0.67       20.58     16.36 o 
   7   1  13        0.24      -20.75     25.71 o 
  -9   2  13        3.35        9.61     21.62 o 
  -8   2  13        5.33       32.79     19.57 o 
  -7   2  13        8.09       -9.18     11.19 o 
  -6   2  13       13.57       18.83     13.80 o 
  -5   2  13        0.57       18.37     12.46 o 
  -4   2  13        5.70       -0.94      9.83 o 
  -3   2  13        2.39        6.78      9.09 o 
  -2   2  13       46.34       58.46     12.40 o 
  -1   2  13        4.53       37.93     14.82 o 
   0   2  13        0.63       -0.61      9.59 o 
   1   2  13       55.63       70.52     16.70 o 
   2   2  13        5.27       -5.77     12.93 o 
   3   2  13        5.55      -10.89     11.38 o 
   4   2  13        3.60       -5.25     16.35 o 
   5   2  13        7.15        1.28     13.82 o 
   6   2  13        9.47       18.45     35.66 o 
  -8   3  13       13.77       11.01     13.67 o 
  -7   3  13        8.18       13.58     15.09 o 
  -6   3  13       42.18       54.99     17.81 o 
  -5   3  13        9.68       15.39     11.94 o 
  -4   3  13       15.33       23.47     13.59 o 
  -3   3  13       18.81       22.43     14.91 o 
  -2   3  13       16.01       -5.99     10.91 o 
  -1   3  13       18.81       12.78      9.98 o 
   0   3  13        4.38        5.30     14.13 o 
   1   3  13       15.96       25.18     12.01 o 
   2   3  13       19.78       26.77     17.48 o 
   3   3  13        6.05       32.17     26.14 o 
   4   3  13        2.25       28.08     19.11 o 
   5   3  13        4.13        2.37     15.23 o 
  -6   4  13        9.84       13.35     14.24 o 
  -5   4  13        7.27       10.80     14.78 o 
  -4   4  13       23.31       -5.88     14.31 o 
  -3   4  13       14.92       18.13     14.14 o 
  -2   4  13       10.30       16.07     22.45 o 
  -1   4  13       40.41       56.20     17.50 o 
   0   4  13       32.01       27.76     17.72 o 
   1   4  13       17.01       29.47     14.83 o 
   2   4  13       22.30       29.68     17.59 o 
   3   4  13       20.74        7.58     17.77 o 
   4   4  13        7.28       63.62     31.97 o 
  -2   5  13       11.36       -5.71     15.04 o 
  -1   5  13        4.16       14.72     14.55 o 
   0   5  13       38.94       46.23     19.45 o 
  -9   0  14       65.36       48.87     44.94 o 
  -7   0  14      143.68      120.77     47.17 o 
  -6   0  14       78.37       44.67     37.12 o 
  -5   0  14       92.96       88.35     22.90 o 
  -4   0  14       31.13       48.66     21.29 o 
  -3   0  14       21.73       42.17     20.72 o 
  -2   0  14        7.70       24.32     16.43 o 
  -1   0  14        2.86       24.60     16.56 o 
   0   0  14        8.56       18.64     17.87 o 
   1   0  14      112.93      107.10     29.47 o 
   2   0  14        8.81       -1.77     15.79 o 
   3   0  14       34.95       86.11     30.81 o 
   4   0  14       20.79       28.89     29.83 o 
   5   0  14       57.38       94.49     42.38 o 
   6   0  14       36.76       46.82     32.33 o 
  -8   1  14      227.86      229.60     53.01 o 
  -7   1  14      321.15      361.25     80.94 o 
  -6   1  14      343.75      320.53     32.23 o 
  -5   1  14      267.18      278.52     33.65 o 
  -4   1  14      384.92      407.25     31.84 o 
  -3   1  14      501.40      425.57     29.36 o 
  -2   1  14      415.98      449.29     35.24 o 
  -1   1  14      328.63      401.56     34.68 o 
   0   1  14      251.55      254.54     26.66 o 
   1   1  14      422.77      408.55     37.30 o 
   2   1  14      430.54      428.12     41.77 o 
   3   1  14      199.45      270.00     32.57 o 
   4   1  14      179.50      224.64     31.44 o 
   5   1  14      131.69      154.52     28.73 o 
   6   1  14       98.46      117.69     56.96 o 
  -8   2  14       36.34       32.43     29.41 o 
  -7   2  14      101.04      107.39     35.12 o 
  -6   2  14       77.01       83.93     22.49 o 
  -5   2  14       80.32       82.55     24.90 o 
  -4   2  14       11.47       19.24     25.56 o 
  -3   2  14       22.30       17.40     17.04 o 
  -2   2  14       16.86       24.51     13.13 o 
  -1   2  14        0.01      -16.07     16.07 o 
   0   2  14        8.75       30.97     31.61 o 
   1   2  14       63.46       88.70     21.42 o 
   2   2  14        9.75       23.52     14.99 o 
   3   2  14       30.97       38.81     17.10 o 
   4   2  14       18.77       46.48     35.52 o 
   5   2  14       38.34       83.26     29.70 o 
  -6   3  14      158.33      256.77     46.08 o 
  -5   3  14      203.31      222.88     27.28 o 
  -4   3  14      259.28      278.25     32.29 o 
  -3   3  14      267.12      281.94     41.02 o 
  -2   3  14      240.78      273.30     50.02 o 
  -1   3  14      190.38      207.08     25.38 o 
   0   3  14      224.32      258.80     30.90 o 
   1   3  14      212.37      229.54     31.21 o 
   2   3  14      187.04      191.07     37.28 o 
   3   3  14      202.59      229.53     42.36 o 
  -4   4  14        7.40        5.27     20.91 o 
  -3   4  14       15.04       63.42     55.92 o 
  -2   4  14       14.48       19.12     18.32 o 
  -1   4  14        5.15       45.68     22.60 o 
   0   4  14        1.94        6.08     21.38 o 
   1   4  14       11.85       20.31     36.11 o 
  -7   1  15        0.05        6.01     29.30 o 
  -6   1  15        0.03        3.25     44.41 o 
  -5   1  15        2.30      -12.60     15.16 o 
  -4   1  15        1.36        2.25     18.73 o 
  -3   1  15        2.82        6.41     10.11 o 
  -2   1  15        0.16       10.22     11.67 o 
  -1   1  15        2.67       18.88     20.57 o 
   0   1  15        3.31        1.84     11.06 o 
   1   1  15        0.09       17.01     13.07 o 
   2   1  15        2.20       -3.77     12.80 o 
   3   1  15        0.66        4.21     13.66 o 
  -6   2  15        0.35       32.44     39.62 o 
  -5   2  15        7.53       25.47     20.47 o 
  -4   2  15       11.80       -2.50     14.18 o 
  -3   2  15        3.80       -3.61     13.65 o 
  -2   2  15        5.69        7.23     25.58 o 
  -1   2  15        3.54        7.40     12.43 o 
   0   2  15        6.56       12.73     15.05 o 
   1   2  15        2.11      -13.03     15.75 o 
   2   2  15        0.07       18.93     16.07 o 
  -3   3  15        9.36      -10.02     17.29 o 
  -2   3  15        6.15        4.11     40.76 o 
  -1   3  15        3.69        2.21     15.53 o 
   0   3  15        6.66       22.20     19.98 o 
  -4   0  16      217.39      214.53     69.72 o 
  -3   0  16      172.53      225.48     72.32 o 
  -2   0  16      220.92      164.06     36.35 o 
  -1   0  16      241.61      155.01     31.70 o 
   0   0  16      266.34      234.44     38.87 o 
  -3   1  16        2.72       -5.16     15.42 o 
  -2   1  16        0.17       -4.28     14.88 o 
  -1   1  16        0.89       -2.09     11.46 o 
   0   1  16        0.04      -11.27     29.73 o 
                                                 
